# Supplementary material for: Consistent patterns in 16S and 18S microbial diversity from the shells of the common and widespread red-eared slider turtle (Trachemys scripta)
Source: PLoS One. 2020 Dec 28;15(12):e0244489. doi: 10.1371/journal.pone.0244489 (PMC7769255; doi:10.1371/journal.pone.0244489)
Supplement: S2 Appendix — This folder contains comma-delimited alpha rarefaction tables for 16 and 18S Faith’s Phylogenetic Diversity, Observed OTUs and Shannon diversity for all samples, as well as the corresponding alpha rarefaction curve images for these diversity indices for all samples. Identifying sample information is found in the final three columns of each rarefaction table. (ZIP) [file pone.0244489.s002.zip › S2_Appendix/16S.shannon.csv]

sample #	depth-1_iter-1	depth-1_iter-2	depth-1_iter-3	depth-1_iter-4	depth-1_iter-5	depth-1_iter-6	depth-1_iter-7	depth-1_iter-8	depth-1_iter-9	depth-1_iter-10	depth-445_iter-1	depth-445_iter-2	depth-445_iter-3	depth-445_iter-4	depth-445_iter-5	depth-445_iter-6	depth-445_iter-7	depth-445_iter-8	depth-445_iter-9	depth-445_iter-10	depth-889_iter-1	depth-889_iter-2	depth-889_iter-3	depth-889_iter-4	depth-889_iter-5	depth-889_iter-6	depth-889_iter-7	depth-889_iter-8	depth-889_iter-9	depth-889_iter-10	depth-1334_iter-1	depth-1334_iter-2	depth-1334_iter-3	depth-1334_iter-4	depth-1334_iter-5	depth-1334_iter-6	depth-1334_iter-7	depth-1334_iter-8	depth-1334_iter-9	depth-1334_iter-10	depth-1778_iter-1	depth-1778_iter-2	depth-1778_iter-3	depth-1778_iter-4	depth-1778_iter-5	depth-1778_iter-6	depth-1778_iter-7	depth-1778_iter-8	depth-1778_iter-9
sample-1	0	0	0	0	0	0	0	0	0	0	6.77812683	6.571858051	6.866592801	6.789895916	6.930038098	6.772633595	6.999263631	6.643300026	6.667590074	6.722845903	7.078782513	7.220850541	7.178509042	7.178833365	7.123789602	7.101164578	7.180668395	7.082849376	7.113907169	7.104599529	7.228591794	7.230244629	7.150685756	7.340416254	7.214192549	7.223887289	7.178985429	7.222184209	7.295736764	7.234301981	7.224757905	7.198990078	7.21066736	7.325884657	7.221565158	7.198717502	7.162989564	7.305152274	7.185174031
sample-10	0	0	0	0	0	0	0	0	0	0	7.390419504	7.380443968	7.277313869	7.322716624	7.261590053	7.334791813	7.361129205	7.501944492	7.313958166	7.309201817	7.724757522	7.656911034	7.671264431	7.622251345	7.70296362	7.661468471	7.670355188	7.667608034	7.678788457	7.73736721	7.834548807	7.8766945	7.791961488	7.979885846	7.866679985	7.730526642	7.766041403	7.835899277	7.782916579	7.791781863	7.892861347	7.930154815	7.850803682	7.947076576	7.915351051	7.919368842	7.938669773	7.816123496	7.82430501
sample-11	0	0	0	0	0	0	0	0	0	0	7.159136619	7.264781184	7.148946732	7.215533753	7.267566718	7.282347821	7.150728605	7.230013653	7.202094616	7.191250957	7.506086107	7.49599521	7.427147929	7.628563505	7.577474084	7.618549863	7.554318473	7.514233411	7.546635817	7.537624258	7.617434364	7.549129692	7.697473022	7.629244281	7.658085925	7.654256572	7.665171169	7.675575491	7.671558523	7.630998578	7.644126844	7.658114882	7.702895594	7.63358607	7.750371384	7.727821189	7.702632895	7.762492239	7.733521463
sample-12	0	0	0	0	0	0	0	0	0	0	6.872581892	6.943217924	6.967745663	7.036609668	7.058108838	7.068774164	6.929877865	7.012766319	6.954648893	6.993980655	7.252760434	7.281146263	7.141124535	7.338292099	7.232784214	7.15198584	7.187043398	7.192904241	7.205372165	7.209359293	7.373575938	7.315013401	7.420660361	7.35469925	7.238850716	7.320978211	7.271772428	7.257227356	7.396253877	7.289329084	7.393588033	7.39271569	7.403713489	7.439471343	7.448962988	7.368413503	7.430696796	7.40842329	7.339667619
sample-13	0	0	0	0	0	0	0	0	0	0	6.980098454	7.027005997	6.930675465	6.914267623	6.937256918	6.973521967	7.103456581	7.1187638	7.101976615	7.004813339	7.331436301	7.454316644	7.304135186	7.316966867	7.454325946	7.331344085	7.296608197	7.435595648	7.273803501	7.309160556	7.423989266	7.499136796	7.427920096	7.442693921	7.40434198	7.50334634	7.48377589	7.448295141	7.431956297	7.537717668	7.503142077	7.59456046	7.528727872	7.505152702	7.473441487	7.554756083	7.457091203	7.506318669	7.420892919
sample-14	0	0	0	0	0	0	0	0	0	0	7.000616007	7.095195305	7.090913838	7.030569228	7.168087911	6.981997566	7.132601643	7.020269676	7.118302347	7.017709341	7.356881412	7.348468734	7.351488923	7.447626705	7.36119422	7.423147014	7.322594407	7.395881774	7.508660597	7.403973582	7.472137489	7.458904965	7.421859633	7.483404293	7.53569815	7.510469702	7.459404838	7.487410684	7.557458032	7.514407725	7.514364103	7.548542672	7.577106965	7.50192299	7.530538841	7.50655238	7.590680406	7.555057295	7.611076573
sample-15	0	0	0	0	0	0	0	0	0	0	7.098924691	7.331707377	7.280251675	7.188533653	7.151851569	7.350820983	7.200374556	7.310891945	7.145225856	7.298663722	7.540120109	7.677714034	7.494108261	7.498327471	7.664004226	7.618116471	7.607680935	7.65646976	7.569752765	7.458783932	7.744198966	7.637379329	7.600172322	7.78242377	7.680110778	7.670464351	7.545730165	7.702799649	7.754872777	7.726944331	7.71309758	7.773958201	7.645595471	7.750487099	7.735719541	7.71794948	7.792997248	7.745944646	7.785460035
sample-16	0	0	0	0	0	0	0	0	0	0	7.028661539	7.083814815	7.15592558	7.192196538	7.034322578	6.922149465	7.091382384	6.990002423	7.030440467	7.099152841	7.607761098	7.496915662	7.476227006	7.454719076	7.396711757	7.426474757	7.4176792	7.317277865	7.302755281	7.41530068	7.60827085	7.585171457	7.655260944	7.539898437	7.556165585	7.502801017	7.544907887	7.590369408	7.595927441	7.524128409	7.710200796	7.660186241	7.709703233	7.5755924	7.652789722	7.647643083	7.685905742	7.659163633	7.626792145
sample-17	0	0	0	0	0	0	0	0	0	0	6.453163868	6.613215941	6.448847914	6.588942141	6.643163534	6.797758176	6.554874136	6.646922532	6.619196407	6.589738051	6.769368882	6.863781809	6.863620163	6.910992071	6.886660296	6.869117535	6.815751893	6.903306363	6.753296473	6.826866614	6.932628493	6.915273811	6.927483344	6.978072725	6.874869055	6.997452134	6.980664931	6.946500309	6.944856	6.928387593	6.989178488	6.94939164	7.053946088	7.044177188	6.885501602	6.965562033	7.029702474	7.044923431	6.956630466
sample-18	0	0	0	0	0	0	0	0	0	0	7.306389017	7.164712467	7.223926439	7.276716553	7.395535384	7.166194508	7.305951034	7.36110404	7.296314523	7.221527401	7.518932589	7.602694467	7.507205508	7.606820437	7.534020499	7.560184994	7.657742516	7.531404494	7.565557792	7.547378114	7.774978993	7.659915764	7.69554181	7.796165365	7.675776447	7.771375775	7.787801998	7.719048551	7.686665776	7.736905979	7.69501735	7.790715543	7.745329487	7.694412245	7.751288987	7.774273708	7.72837017	7.775821698	7.786398777
sample-19	0	0	0	0	0	0	0	0	0	0	6.226666547	6.457158273	6.335021007	6.291088517	6.351272281	6.382279993	6.232998099	6.335684644	6.323175313	6.23047674	6.542705746	6.578349113	6.434060835	6.62413128	6.490000669	6.577242498	6.551187193	6.533115726	6.589164306	6.635181018	6.738910985	6.597681398	6.585820069	6.632132947	6.713503119	6.59093683	6.627721615	6.676856903	6.704844891	6.602814439	6.669822852	6.690956363	6.586005886	6.676506005	6.70278131	6.73517722	6.584778145	6.73448374	6.658654752
sample-2	0	0	0	0	0	0	0	0	0	0	6.789323156	6.735505382	6.774687098	6.829964342	6.690706237	6.860803699	6.560493927	6.670842325	6.900429899	6.75783412	6.980967254	6.96753155	6.98494868	7.025942841	6.967892723	7.167046626	7.10270616	7.019222361	6.88702129	6.96977928	7.088628065	7.12798021	7.090177444	7.00443099	6.945382524	7.117468741	7.200112579	7.065400604	7.16571084	7.143354276	7.141354804	7.212051927	7.148865338	7.186981693	7.187811047	7.171043824	7.206905431	7.207116842	7.19439457
sample-20	0	0	0	0	0	0	0	0	0	0	6.728987944	6.761236096	6.532231588	6.691950033	6.757289296	6.571649538	6.6691143	6.590865376	6.51942917	6.655941403	6.929576017	6.916156461	6.82154925	6.895905787	7.026595674	6.919857433	6.893214754	6.844342205	6.87189521	6.906856732	7.125356409	6.977063538	7.068204539	6.998584339	7.141017917	6.967824848	7.070503018	7.07027817	6.93855459	6.94027969	7.058602123	7.087221648	7.055798245	7.052260752	7.094214732	7.061653407	7.150189683	7.056912616	7.14219916
sample-21	0	0	0	0	0	0	0	0	0	0	6.94841158	6.736509676	6.840505642	6.791788284	6.774142629	6.65310944	6.797088812	6.750892377	6.935131113	6.79230006	7.098594083	7.115964906	7.097940556	7.204046523	7.159822423	7.108731554	7.107572151	7.093437056	7.129727766	7.023008003	7.159370307	7.150148669	7.207665029	7.138715686	7.304633159	7.271382781	7.159033308	7.162539605	7.112810527	7.24651206	7.279477522	7.208442751	7.315356354	7.203441234	7.265824514	7.272530673	7.292940827	7.284048791	7.173670558
sample-22	0	0	0	0	0	0	0	0	0	0	6.723675961	6.621475393	6.581743444	6.575555491	6.6864097	6.574510493	6.821788719	6.640286809	6.775618264	6.750714846	6.885164135	6.882293274	7.032792626	6.841242054	6.989110611	6.933225937	6.860161938	6.915693155	6.895458941	6.899601498	7.086927122	7.041802649	7.073987246	7.090627163	7.033918667	6.905328076	7.045531178	7.009424426	6.928497561	6.976012266	7.015545927	6.996683351	7.013539779	7.007189054	7.150072459	7.12510046	7.142616652	7.130573438	7.029775915
sample-23	0	0	0	0	0	0	0	0	0	0	6.178621124	6.182453824	6.076422772	6.218989883	6.250396105	6.20444281	6.229579111	6.38375702	6.269570674	6.165127639	6.351080367	6.35245984	6.333858116	6.299393509	6.348844152	6.248399864	6.372089474	6.337438127	6.268762161	6.411649933	6.362004949	6.412150664	6.427182494	6.295266536	6.332170122	6.370395025	6.25270476	6.365233103	6.303586221	6.380225881	6.479027372	6.406252341	6.401205917	6.411474085	6.444481248	6.429791058	6.435836728	6.382484905	6.376463622
sample-26	0	0	0	0	0	0	0	0	0	0	6.524621948	6.480647061	6.509933089	6.31420171	6.708281723	6.434300928	6.436779058	6.439606787	6.398269982	6.443361639	6.708877453	6.724921204	6.759034705	6.665531039	6.774523601	6.715928474	6.75249257	6.553797737	6.757306971	6.776096535	6.784392295	6.830048513	6.807680704	6.785475912	6.693166107	6.765364948	6.78265575	6.830668025	6.852837031	6.869483842	6.949242794	6.878645457	6.940638314	6.868149126	6.882112342	6.916506991	6.864974966	6.82767274	6.791765353
sample-27	0	0	0	0	0	0	0	0	0	0	6.29238649	6.314862529	6.251920439	6.167853865	6.213002991	6.227206317	6.225363663	6.237108799	6.29600045	6.218943382	6.408989097	6.440518948	6.390935985	6.361455672	6.446610222	6.298227564	6.331740788	6.360033766	6.359469972	6.405273382	6.403008468	6.449008902	6.476817398	6.42920093	6.413904567	6.421068197	6.474824523	6.45857617	6.484238233	6.449335988	6.464697939	6.481534398	6.472529794	6.461412176	6.48913848	6.488057517	6.516743076	6.43750571	6.438384637
sample-28	0	0	0	0	0	0	0	0	0	0	6.273116521	6.107523514	6.216692221	6.346809663	6.373971392	6.164250359	6.076488091	6.195578734	6.192709272	6.075048576	6.312711035	6.362819241	6.481236519	6.402068136	6.32606624	6.298785967	6.363419052	6.433056065	6.417484636	6.411994178	6.506660778	6.554731637	6.497603862	6.532612989	6.503414742	6.426628068	6.553467567	6.422775276	6.417514027	6.302871143	6.506122446	6.532839441	6.460939689	6.511471421	6.526079634	6.556814947	6.5757835	6.575423774	6.522968957
sample-29	0	0	0	0	0	0	0	0	0	0	5.37494146	5.381826657	5.436780544	5.511890711	5.396701524	5.474564903	5.307927483	5.287122243	5.350935481	5.417071994	5.496270295	5.54814659	5.694863736	5.632606254	5.487630403	5.659120877	5.517073852	5.575622859	5.512203923	5.543908922	5.663079747	5.551121384	5.533517982	5.622579737	5.624601378	5.562389425	5.638890306	5.565494215	5.695568652	5.637639611	5.657976097	5.748793443	5.686918855	5.669684094	5.656767488	5.631034159	5.698178549	5.650461232	5.651499907
sample-3	0	0	0	0	0	0	0	0	0	0	6.981332057	7.041280906	6.913721936	7.019409909	7.074468364	7.12812875	7.076095599	7.048171483	6.997883604	6.967067651	7.161522719	7.211165719	7.149517143	7.155723582	7.171887843	7.288424299	7.181530806	7.284976204	7.303505314	7.2955193	7.303943733	7.294643372	7.389248658	7.312160803	7.368195176	7.322532474	7.370277297	7.41791761	7.309949349	7.313806093	7.418851772	7.388937071	7.379520733	7.346383241	7.399163736	7.435376971	7.434314358	7.417490924	7.44707263
sample-30	0	0	0	0	0	0	0	0	0	0	6.023623616	6.101164499	6.105325567	6.206443197	6.047593257	6.06769861	5.971919133	6.167471467	6.003612294	6.229161393	6.343594318	6.217873656	6.312896467	6.323764921	6.391555446	6.300717931	6.29084461	6.167422994	6.309668092	6.230557844	6.51037443	6.344480851	6.413351974	6.381056303	6.469385273	6.286880129	6.473594359	6.399596202	6.351274532	6.40350708	6.347813244	6.388269164	6.449813355	6.45685245	6.453735474	6.434489258	6.44300495	6.387823846	6.45311386
sample-31	0	0	0	0	0	0	0	0	0	0	6.569559781	6.365465633	6.492686456	6.547762898	6.6194866	6.436173619	6.483663486	6.553274532	6.554826684	6.393632505	6.714244078	6.80137106	6.8005014	6.776390402	6.80661848	6.792426532	6.778981432	6.743686102	6.673042817	6.851532869	6.859233839	6.853438743	6.8152417	6.827106981	6.810369808	6.71145595	6.803000734	6.841024912	6.883654669	6.759866671	6.877109044	6.890706931	6.921710595	6.91684353	6.943778236	6.915673098	6.937001636	7.001071086	6.867725671
sample-32	0	0	0	0	0	0	0	0	0	0	6.584508055	6.714064998	6.556788979	6.61138412	6.42262525	6.603348561	6.564323058	6.576523178	6.801788129	6.63168603	6.801825702	6.857718269	6.999139619	6.86105187	6.815601862	6.895097821	6.815089681	6.88356868	6.872187709	6.894296542	7.020159397	6.97936072	7.075263296	6.885761098	7.063113465	7.021946003	6.959824729	7.051001718	6.925169789	6.902215346	6.937388452	6.901352787	7.013140591	7.090085365	6.944266139	7.013909514	6.970617454	6.959515806	6.996511197
sample-33	0	0	0	0	0	0	0	0	0	0	5.450665414	5.586264561	5.663361344	5.617101747	5.625863632	5.611841292	5.550333613	5.627854498	5.612100958	5.655111502	5.799295057	5.703487872	5.675626889	5.731300451	5.774435962	5.615258433	5.776906971	5.715370788	5.839567006	5.792305629	5.732861562	5.811360835	5.729777943	5.817633492	5.812290583	5.655442717	5.831388008	5.796221386	5.698351524	5.67123137	5.727337157	5.802582779	5.745961926	5.863240051	5.811631216	5.749890468	5.684755564	5.792844841	5.801184247
sample-34	0	0	0	0	0	0	0	0	0	0	6.960322486	6.990039148	6.915786686	6.957920252	7.03744903	6.986356972	6.969078543	6.975158654	6.846125571	7.047682804	7.236682596	7.297728608	7.250388476	7.300539563	7.319384037	7.177592062	7.254313244	7.236296905	7.289171773	7.221072572	7.396755794	7.327585752	7.434104041	7.337808521	7.397473865	7.353014238	7.40581254	7.35210134	7.411498905	7.267344902	7.379639439	7.392816159	7.580963041	7.493168499	7.427219241	7.409476212	7.43468677	7.435467632	7.426058483
sample-35	0	0	0	0	0	0	0	0	0	0	5.44749193	5.497411654	5.423829534	5.477482537	5.570422903	5.484057278	5.494853409	5.599586963	5.490077782	5.678897549	5.597818848	5.635780868	5.597312909	5.793183323	5.591719272	5.826818762	5.656141147	5.62067419	5.554458762	5.687013228	5.794432386	5.808962068	5.768825574	5.750219828	5.694168665	5.766065684	5.610966049	5.756967646	5.745839338	5.696727247	5.757894372	5.765394907	5.802126114	5.739482273	5.768407934	5.67575126	5.76632611	5.763640484	5.68885728
sample-36	0	0	0	0	0	0	0	0	0	0	7.067127866	6.934107987	6.971732265	7.033403853	7.120976769	6.992751329	7.101119788	7.014627986	7.035463207	6.948809731	7.236166499	7.279356496	7.117663008	7.204957269	7.300103701	7.304038514	7.309921485	7.255299696	7.256491004	7.203727797	7.390107688	7.371516944	7.274191885	7.312509415	7.375733965	7.361792213	7.357800573	7.395877208	7.191348918	7.425495484	7.459158621	7.401869001	7.41718131	7.357297911	7.459654031	7.418819403	7.517876254	7.431705316	7.419211581
sample-37	0	0	0	0	0	0	0	0	0	0	7.020660976	6.949275734	6.938848583	7.037817613	6.858621795	6.932988221	6.987197597	6.914657001	6.895108044	6.948122128	7.246653895	7.246242402	7.229765081	7.323227419	7.202173775	7.210067748	7.214382274	7.242485471	7.150550878	7.288055064	7.353577544	7.428581934	7.526274594	7.303256246	7.443411604	7.46494391	7.571407142	7.331870984	7.439691973	7.284793878	7.46627028	7.469755352	7.463010296	7.517696449	7.475954179	7.485148721	7.481951064	7.511955852	7.494860111
sample-38	0	0	0	0	0	0	0	0	0	0	6.279176151	6.170387842	6.121203379	5.997738101	6.096405301	5.975212568	6.140337385	6.196801073	6.002042972	6.107663574	6.328870209	6.265166931	6.342239293	6.445033994	6.423588111	6.418536437	6.353388492	6.424717537	6.38873588	6.44526582	6.313807186	6.357397956	6.359405043	6.454837452	6.372294111	6.386531575	6.443556625	6.388902611	6.312718394	6.378801049	6.435880715	6.476525017	6.349794431	6.464322962	6.44724502	6.335355717	6.464414523	6.427212211	6.433891866
sample-39	0	0	0	0	0	0	0	0	0	0	7.162664146	6.992472619	7.153570076	7.073030527	6.968808556	6.937038039	7.034602663	7.077056832	7.106275407	7.102570408	7.365746315	7.252042204	7.410124435	7.325583051	7.266820508	7.419894033	7.23656327	7.276229384	7.364411015	7.280766023	7.409058822	7.399810885	7.36039041	7.468805609	7.458738118	7.459333094	7.452989266	7.374151285	7.456656159	7.431245955	7.391365565	7.509098474	7.396663941	7.498631038	7.511128237	7.469776565	7.540866394	7.482717654	7.470546849
sample-4	0	0	0	0	0	0	0	0	0	0	6.785831375	6.565707009	6.561174835	6.606241613	6.694769719	6.628694631	6.618065325	6.770605226	6.729704443	6.56651992	6.783972095	6.842213114	6.882573323	6.835758044	6.663393318	6.938888866	6.931880179	6.769390669	6.835352449	6.842687846	6.947414963	6.965812681	6.95796881	6.873852286	7.00016695	6.87476498	6.955794024	6.968625433	6.901639788	7.002603053	7.013464702	7.063799395	7.023101398	6.941059112	6.952791178	6.967435677	7.011570698	7.026131517	6.945784331
sample-40	0	0	0	0	0	0	0	0	0	0	5.60080472	5.761459703	5.822839708	5.600512066	5.609669801	5.792128547	5.64431784	5.796992011	5.738593831	5.742201416	5.874201153	5.735499646	5.780962799	5.776805148	5.788035778	5.906637882	5.881636782	5.723302087	5.914656197	5.748679405	5.893656747	5.960269499	5.862039504	6.003536396	5.910238444	5.856952886	5.801035643	5.80164146	5.962264076	5.880995203	6.032773247	5.973620669	5.847835524	5.918673326	5.929694703	5.988582496	5.948858132	5.967783341	6.000581035
sample-41	0	0	0	0	0	0	0	0	0	0	6.896261089	6.903253676	6.821531364	6.724015712	6.757531969	6.783202009	6.956016091	6.815789518	6.787031054	6.857229357	7.114916992	7.142296915	7.061378803	7.036557816	7.091284044	7.07208871	6.98426817	7.082671867	6.984217693	7.081821976	7.215037356	7.239829356	7.170503709	7.262361783	7.199002805	7.16721022	7.19848736	7.208700512	7.171472528	7.237456626	7.209081735	7.222493929	7.259801231	7.227252988	7.26598426	7.231058034	7.400649289	7.260497332	7.230117234
sample-42	0	0	0	0	0	0	0	0	0	0	6.789853444	6.82217372	6.854542945	6.855530601	6.88401528	6.756505562	6.834430812	6.724392989	6.799086416	6.811909872	7.005170016	7.055091272	7.005658525	7.034570658	6.939152262	7.122770644	7.166173447	6.957068133	7.035015908	7.163573648	7.148046646	7.22128866	7.168351357	7.266492588	7.271083747	7.17112341	7.121474184	7.144480307	7.115575001	7.127282997	7.20044163	7.250240722	7.193645567	7.175040159	7.152805939	7.134262825	7.164212082	7.145555747	7.186276194
sample-43	0	0	0	0	0	0	0	0	0	0	6.887306318	6.874075951	6.800945504	6.944556067	6.924880734	6.89351394	6.915642848	6.982769619	6.849158189	6.972508665	7.064467498	7.044911389	7.07781624	7.007180361	7.132653573	7.124527905	7.048713706	7.107093543	7.176929866	7.112903286	7.205007157	7.317611033	7.158919577	7.311952621	7.186976604	7.251567836	7.255282195	7.219995125	7.201992525	7.254765828	7.280540224	7.246692619	7.269271254	7.292324908	7.264905639	7.193609418	7.179521273	7.235574277	7.284091557
sample-44	0	0	0	0	0	0	0	0	0	0	6.292117921	6.353146808	6.04412955	6.195099697	6.06332984	6.161879332	6.206872926	6.192971852	6.217499969	6.249223345	6.493620412	6.357245977	6.224720016	6.364700986	6.518945958	6.272909641	6.40828171	6.404933612	6.277175535	6.463616568	6.46776901	6.477489849	6.495801233	6.508178112	6.56375492	6.494197525	6.529230651	6.404057649	6.39179902	6.422974058	6.45469802	6.40388963	6.46088908	6.52847196	6.57977527	6.413272867	6.507083595	6.554303406	6.609259385
sample-45	0	0	0	0	0	0	0	0	0	0	6.381155809	6.215966276	6.269162454	6.354020479	6.244502221	6.142736051	6.229622303	6.400742617	6.333260759	6.231370081	6.505580696	6.58592408	6.420433331	6.478849445	6.458910894	6.480123432	6.241685186	6.471700287	6.427480481	6.56689132	6.568660237	6.473087335	6.50030603	6.498160173	6.560612565	6.458042826	6.534828163	6.523958932	6.614542346	6.564217339	6.556189318	6.630349472	6.647813531	6.542401899	6.627175967	6.547616198	6.587324428	6.585337963	6.569780349
sample-46	0	0	0	0	0	0	0	0	0	0	6.470954778	6.339442992	6.578774653	6.327684204	6.56716167	6.568958782	6.439178363	6.50289942	6.40752219	6.494072595	6.595578304	6.608262639	6.724733007	6.726915259	6.71132201	6.627653093	6.659461296	6.698793113	6.555955312	6.754913195	6.788911921	6.821843762	6.86445576	6.742520838	6.826458229	6.764141264	6.76621652	6.799220763	6.760720114	6.817881031	6.849988739	6.795464063	6.937562702	6.917992449	6.884409101	6.921890352	6.798871376	6.873356626	6.848233755
sample-47	0	0	0	0	0	0	0	0	0	0	6.594474733	6.527050728	6.553786312	6.614857007	6.630088597	6.599670742	6.793319531	6.764701418	6.648423525	6.66062432	6.920650531	6.931255369	6.760910556	6.972885373	6.894587754	6.860846361	6.99203363	6.843725578	6.825452378	6.7530446	7.060020024	6.956666574	7.034619272	7.1100593	6.96540388	7.050567453	7.010723222	6.967635157	6.892177442	7.010089001	7.07440334	7.086129995	7.126655646	7.146244965	7.12095091	7.103685001	7.039266111	7.063469587	7.065718027
sample-48	0	0	0	0	0	0	0	0	0	0	5.960007066	5.667955542	5.986989942	5.790827836	5.983955521	5.980071524	5.96322113	5.901043311	5.810901771	5.844541389	5.950310152	6.032584279	6.03727967	6.134097954	6.142544644	5.968294535	6.081526843	6.042682358	6.079024398	6.212943721	6.110218863	6.165857575	6.015113919	6.126638406	6.100036355	6.130204657	6.157383181	5.958913902	6.160809479	6.140494278	6.185743998	6.186109525	6.20013471	6.203073491	6.192062144	6.195058054	6.174319791	6.249738812	6.105130591
sample-49	0	0	0	0	0	0	0	0	0	0	5.54336585	5.667406405	5.610262068	5.645354804	5.853942921	5.658652565	5.806395537	5.875343467	5.723001521	5.664341009	5.919037943	5.990180649	5.995785318	5.715289873	5.944372845	5.903584222	6.004376564	5.82705634	6.129820576	5.868760648	5.929560066	6.032316562	5.978777456	6.050312594	6.011853671	6.079423389	6.026300915	5.950771773	5.953837457	6.122507924	6.087532925	6.09084807	5.983926025	6.223560706	5.990410151	6.116449158	6.055439783	6.054593434	5.977879683
sample-5	0	0	0	0	0	0	0	0	0	0	7.138672996	6.852451377	7.033086558	6.929917973	6.992021352	7.053451154	6.846040023	7.055353004	7.061168448	6.888687564	7.180813153	7.285801926	7.225896974	7.275574565	7.231100016	7.243049096	7.166808812	7.133308519	7.199447622	7.296443185	7.256260608	7.381257201	7.286359144	7.369905684	7.366313709	7.393353273	7.395593022	7.43186103	7.402097971	7.357053159	7.318528767	7.401703381	7.388801432	7.456004654	7.406290574	7.347377709	7.376901923	7.497558386	7.412613087
sample-50	0	0	0	0	0	0	0	0	0	0	6.111047595	5.860177416	6.08953399	5.920363331	5.862994487	6.089879949	5.988088801	5.902030361	6.022396986	5.858423707	6.118439239	6.098914193	6.132641587	6.188499741	6.163882333	6.188712631	6.126599428	6.026881996	6.093941581	6.107879336	6.150007291	6.260479213	6.32780725	6.299183303	6.256058527	6.294586209	6.251013177	6.201508919	6.157940083	6.1835853	6.283989846	6.251186971	6.20486067	6.226199583	6.300688243	6.253427453	6.332644439	6.236928804	6.181661449
sample-51	0	0	0	0	0	0	0	0	0	0	6.118366202	6.203695313	6.268730744	6.259064501	6.326392455	6.414157299	6.179973077	6.176844281	6.181944324	6.31254952	6.587710722	6.531767085	6.483746841	6.34520942	6.55837671	6.410131843	6.411923661	6.352144459	6.491860236	6.429069348	6.647708485	6.664603445	6.482563598	6.636141553	6.695843591	6.601935341	6.546307709	6.59382508	6.549257768	6.511040624	6.590175096	6.515873915	6.779998773	6.66196179	6.7652274	6.675069667	6.684212513	6.611099149	6.639579652
sample-52	0	0	0	0	0	0	0	0	0	0	6.126571704	6.103727666	6.185268533	5.956354511	6.251654468	6.229710951	6.177569284	6.129014482	6.180054268	6.047720893	6.364728073	6.455522351	6.370660941	6.351853017	6.234111725	6.391378543	6.253144232	6.369214455	6.32188856	6.326257389	6.374725045	6.321610103	6.412041458	6.40506068	6.298168852	6.44943279	6.408987746	6.326747362	6.458086753	6.485502276	6.378469249	6.395677656	6.377712055	6.399040395	6.432148011	6.477673839	6.332960011	6.430223029	6.448908571
sample-53	0	0	0	0	0	0	0	0	0	0	6.858803995	6.684317313	6.623195641	6.481095006	6.695494414	6.581489614	6.748772811	6.780184642	6.781443513	6.657360605	6.895366664	6.880942997	6.999285911	7.012214196	7.004143803	7.072653379	7.001926397	6.909691604	6.944894502	6.924923837	7.051776184	7.100420459	7.113736041	7.109874221	7.043020707	6.957700314	7.041137174	7.029342842	7.057861772	6.971183338	7.129423812	7.219056846	7.082231984	7.121778496	7.163049407	7.162080257	7.050006433	6.998330379	7.019946339
sample-54	0	0	0	0	0	0	0	0	0	0	5.8544287	5.955600386	5.913289501	5.925633954	5.8935762	5.874529435	6.000193693	5.938006066	5.892590149	5.729031225	5.989597516	6.053799036	6.152032877	5.954795764	5.934553538	5.874050409	6.108641079	5.960151658	6.007730132	5.962947768	6.043734045	6.192825271	6.094915915	6.108471923	5.970205587	5.999970932	6.074388361	6.072791658	6.108118065	6.107808169	6.021511988	6.142991252	6.13221202	6.028285253	6.107844743	6.01126697	6.069303985	6.16072984	6.062381468
sample-55	0	0	0	0	0	0	0	0	0	0	5.740066067	5.922563452	5.975261968	5.92267774	5.82768428	5.868072187	5.960561829	6.011992149	5.956976496	5.821091509	6.133066908	6.133413302	6.213960633	5.987359065	6.107602985	6.09095682	6.036268965	6.070670793	6.167676751	6.198668033	6.052327365	5.992536096	6.162967722	6.11260491	6.104632013	6.12664296	6.143037441	6.18696259	6.20352222	6.102243018	6.272159296	6.367737117	6.190262179	6.187140779	6.160089792	6.203689138	6.08949654	6.17813653	6.147590632
sample-56	0	0	0	0	0	0	0	0	0	0	6.135103929	6.309514834	6.302623605	6.355581922	6.357727982	6.220642543	6.32688665	6.302944364	6.123278716	6.243756696	6.462165422	6.435459991	6.430475515	6.438577669	6.410902136	6.465832719	6.416549753	6.535038969	6.534904042	6.488174927	6.612210778	6.478405829	6.530376737	6.543329819	6.577994045	6.609141644	6.538100532	6.614270231	6.618655724	6.5233173	6.621375443	6.652796253	6.696776619	6.625761253	6.535395192	6.649548547	6.566249567	6.610507741	6.683363756
sample-57	0	0	0	0	0	0	0	0	0	0	5.725191767	6.074147986	5.956482598	5.66080151	5.906080074	5.76488279	5.83794558	5.85473561	5.76266948	5.907050485	6.152667398	6.101682115	6.238690689	5.955684545	6.169047089	5.96918713	6.065060625	6.100151342	6.057391683	6.001194983	6.119809588	6.139501273	6.151673937	6.002683079	6.132685428	6.095505407	6.131475499	6.069041055	6.163374864	6.045196275	6.119491363	6.148988235	6.235420819	6.164685727	6.232439246	6.11640221	6.072793109	6.202360151	6.152273665
sample-58	0	0	0	0	0	0	0	0	0	0	5.938466511	5.935465196	6.062071885	6.135806904	6.063784234	5.989214777	5.848612986	6.106172593	5.939309186	5.732009728	6.197111539	6.221521466	6.152182592	6.231749631	6.150753111	6.202928027	6.220119712	6.121192686	6.144236521	6.237606429	6.240992379	6.27524715	6.264759388	6.166539005	6.356629819	6.310312074	6.298171869	6.233905725	6.302131437	6.313061047	6.342847892	6.307795511	6.277482009	6.368094267	6.228293929	6.275326832	6.299107004	6.222196131	6.274572954
sample-59	0	0	0	0	0	0	0	0	0	0	6.184064094	6.055197644	6.115594644	6.110134283	5.935458977	6.133862302	5.959421542	6.198360904	5.99534615	6.149478677	6.290229146	6.340407207	6.321603065	6.199166184	6.278419382	6.254417046	6.241503357	6.340634512	6.412550325	6.328493607	6.208628544	6.362255623	6.340292814	6.388324839	6.409532564	6.257657911	6.361085389	6.428155767	6.286109302	6.251488463	6.383364398	6.443628777	6.40339313	6.473469858	6.349162005	6.363126055	6.459448464	6.286224744	6.224532423
sample-6	0	0	0	0	0	0	0	0	0	0	7.210751458	7.309114315	7.182198721	7.293149253	7.207618976	7.221705754	7.139519914	7.168322678	7.132926386	7.347221247	7.531371862	7.520104284	7.441143319	7.504645682	7.482422521	7.477061883	7.510043369	7.573899949	7.659568364	7.603331295	7.702226561	7.636425475	7.666743993	7.744725184	7.671795342	7.71810316	7.686357628	7.638158326	7.631797214	7.655466233	7.706054526	7.731259285	7.760420967	7.75691265	7.716453592	7.735396754	7.679342	7.733812157	7.710615939
sample-60	0	0	0	0	0	0	0	0	0	0	3.711794862	3.953340791	3.682183707	3.885076561	3.737178432	3.689280796	3.901294423	3.861853355	3.713785	3.636593153	3.89819856	3.811700804	3.76679807	3.691732631	3.774082573	3.840777252	3.79436867	3.810918767	3.788998565	3.84822705	3.943032054	3.844822808	3.87362946	3.791129407	3.752230682	3.88985516	3.762847259	3.875270086	3.732066572	3.987301349	3.888602196	3.818243735	3.850647939	3.829241624	3.815671418	3.88664063	3.819493214	3.820395401	3.841965258
sample-61	0	0	0	0	0	0	0	0	0	0	6.397071011	6.30841355	6.394645947	6.399706389	6.400958293	6.334753174	6.398062504	6.38349844	6.513940242	6.446398275	6.637627879	6.777415847	6.495912674	6.517441515	6.553280596	6.605522718	6.565792068	6.643360399	6.641272546	6.548270208	6.627173923	6.550963014	6.652204532	6.667618775	6.680614007	6.715954864	6.670955963	6.693699053	6.724176814	6.660309016	6.765697455	6.65775097	6.601970185	6.697896324	6.769921018	6.682356897	6.659656826	6.677098534	6.724602622
sample-62	0	0	0	0	0	0	0	0	0	0	6.119315807	6.021535423	5.94193614	5.977990806	5.771217639	5.767987352	6.008971676	5.858824691	5.899817096	5.849025271	6.044607137	5.937986684	6.156219601	6.082774754	6.048956328	6.077355939	6.267033191	6.007054378	6.038413983	6.072882109	6.170894256	6.166780884	6.147938792	6.068219972	6.170209283	6.106023114	6.174545547	6.166452798	6.127385747	6.133206137	6.225403118	6.175108459	6.303407629	6.201676676	6.268556243	6.263471659	6.21129063	6.161182981	6.189649601
sample-63	0	0	0	0	0	0	0	0	0	0	6.821253127	6.854510724	6.679786521	6.716203324	6.796217992	6.741080492	6.888096834	6.825076848	6.80693943	6.786994358	7.120667598	7.050914354	7.065972821	7.125297504	7.194295377	7.114633882	7.047247972	7.101456879	7.117457681	7.015375094	7.168742767	7.138772803	7.090641223	7.205761099	7.086489971	7.169832168	7.13565194	7.167378537	7.225818323	7.059079132	7.297902023	7.152615948	7.17722111	7.193837914	7.234291509	7.195346543	7.190802831	7.184479677	7.151398662
sample-64	0	0	0	0	0	0	0	0	0	0	5.811598608	5.780147365	5.675812807	5.587408598	5.732736669	5.879959891	5.636283536	5.863233295	5.685696718	5.655499271	5.811933904	5.94852275	5.843074857	5.882136385	5.896331205	5.816915171	5.857576273	5.819371228	5.924476616	5.912444604	5.989824053	5.996294048	5.92318711	5.947949601	5.89556464	5.933385462	5.943227845	5.985573245	5.96046449	6.056345411	5.952487217	6.002855897	5.94629176	6.017333998	5.924043609	6.012674479	6.018987984	6.006857859	6.002991592
sample-65	0	0	0	0	0	0	0	0	0	0	6.604730615	6.58102363	6.687630571	6.674517795	6.475140225	6.443714617	6.447061508	6.487681549	6.735869899	6.509468188	6.823684123	6.789011059	6.904745591	6.920834852	6.803488237	6.928988525	6.817562647	6.853140113	6.794749067	6.715324857	6.895025021	6.862394401	6.930244526	6.918045288	6.846547125	6.782239833	6.869060654	6.765338506	6.876240989	6.84540049	7.004857726	6.764071622	6.949736513	6.940236233	6.934403443	6.896210422	6.929912051	6.98774402	6.908856832
sample-66	0	0	0	0	0	0	0	0	0	0	5.041778457	5.069665971	5.08551817	5.104645245	5.086421336	5.057413651	5.069821288	5.023972794	4.971413062	5.042162234	4.972328035	5.062352805	5.106637823	5.164244659	5.06703311	5.151855687	5.173495982	5.185354404	5.196915449	5.175913373	5.212829156	5.109127235	5.196224637	5.184325537	5.150027393	5.174927901	5.166253388	5.193162954	5.166190842	5.230849981	5.201998838	5.187960429	5.219047306	5.215892409	5.189380132	5.174379505	5.15812758	5.177417288	5.160703774
sample-67	0	0	0	0	0	0	0	0	0	0	6.191777097	6.28978567	6.162852239	6.018795463	6.073250846	6.247085449	6.163460173	6.057073137	6.087705177	6.23250309	6.230717828	6.379560933	6.347375077	6.308558812	6.294316212	6.341214828	6.512999467	6.272256379	6.227758098	6.381918485	6.404249291	6.227333092	6.407924347	6.425216756	6.314067997	6.351991166	6.321294103	6.391642443	6.391185263	6.34133672	6.446808301	6.472085224	6.431557621	6.350242519	6.409796285	6.489566305	6.420188123	6.421092054	6.398529203
sample-68	0	0	0	0	0	0	0	0	0	0	3.740253494	3.978564012	4.043224671	3.941368729	3.782565541	3.768151362	4.021276246	3.861437288	3.827351543	3.931215318	3.991052429	3.876463685	4.083305937	3.903637866	4.026908876	3.949958122	3.881964517	4.025338739	3.847039469	3.998385957	3.986704713	3.96898764	4.059118245	4.031436364	3.983119238	3.937731917	4.016025616	3.937006527	3.928553528	3.959463064	3.93596711	3.96802817	3.969575145	4.02786014	3.97468963	3.95437446	3.959723321	3.962865195	4.026329311
sample-69	0	0	0	0	0	0	0	0	0	0	5.75218571	5.84280433	5.659119397	5.611948245	5.937535321	5.865420467	5.66896904	5.907033235	5.931217607	5.720768267	5.926069347	5.953701195	5.877363469	6.010672198	5.978924212	5.977216227	6.02614272	5.886605169	5.930552623	5.880580144	6.011934762	6.113084117	5.991236049	5.987734774	5.913277915	6.146790717	6.036325978	6.021220452	6.060915465	6.051625388	6.023157625	6.04110119	6.081412022	6.087813146	6.092429997	6.086930829	5.984922224	6.087761638	6.040923584
sample-7	0	0	0	0	0	0	0	0	0	0	7.134705702	7.100285095	7.147015095	7.15589216	7.279232507	7.271268653	7.222247478	7.308714297	7.260920632	7.158070218	7.588764253	7.553084399	7.454865856	7.516596138	7.674968175	7.594860842	7.475779326	7.524287904	7.531282284	7.530539535	7.643277988	7.673672273	7.668973549	7.742224407	7.612764771	7.748811566	7.638334602	7.640109069	7.749080421	7.669740824	7.787009553	7.847851301	7.864131307	7.865424926	7.662360039	7.827117134	7.750025221	7.780212349	7.758087345
sample-70	0	0	0	0	0	0	0	0	0	0	5.240172354	5.356550722	5.305207573	5.374498507	5.349766217	5.401458445	5.434509964	5.325890577	5.466854814	5.293299435	5.363497343	5.447764348	5.432074496	5.382769995	5.351780625	5.505385896	5.462238594	5.394091431	5.373906078	5.401253028	5.416015516	5.643993859	5.497414112	5.433433039	5.554105105	5.435870065	5.444105375	5.369143696	5.51708362	5.498656566	5.560673407	5.498465309	5.555779943	5.525865386	5.536233118	5.432144958	5.598019769	5.443857386	5.489
sample-71	0	0	0	0	0	0	0	0	0	0	5.700747035	5.426605254	5.609183104	5.655146716	5.599530619	5.377535738	5.485133462	5.602756342	5.650333495	5.71239866	5.678051618	5.798492732	5.810156983	5.807150326	5.63278336	5.780267186	5.673156563	5.897048796	5.752123852	5.793083675	5.719264805	5.727999956	5.768804457	5.81539903	5.841519174	5.864547521	5.76730811	5.744752675	5.817392629	5.757670011	5.796894942	5.792815278	5.823603414	5.859671459	5.804426488	5.859701396	5.856105505	5.838546112	5.83776347
sample-72	0	0	0	0	0	0	0	0	0	0	6.231619379	5.96739029	6.013413602	6.309108632	5.966891266	6.228371418	5.864782227	6.01183014	6.055640223	6.02488963	6.1536297	6.280033759	6.265564914	6.250874878	6.225568426	6.224600516	6.143656852	6.277444885	6.135343602	6.222131137	6.290340613	6.338291832	6.232645867	6.260770729	6.234166952	6.370073316	6.393040482	6.333023528	6.202311603	6.43075341	6.479980257	6.375079496	6.323506973	6.409860301	6.331522706	6.34051088	6.412295297	6.341550441	6.353373422
sample-73	0	0	0	0	0	0	0	0	0	0	5.989578701	6.004742754	6.115397529	6.095503655	6.078466127	6.160174775	6.167158696	6.074104932	6.079534949	6.054293449	6.38589626	6.248383645	6.34146049	6.31478094	6.389603335	6.486027649	6.414520319	6.269696918	6.276005773	6.26661734	6.416894652	6.381423478	6.480977544	6.411890266	6.532776761	6.581905475	6.502600821	6.544905007	6.345836391	6.578113874	6.505329604	6.558588199	6.572822104	6.56063712	6.500698427	6.458337599	6.523162034	6.595977365	6.420796587
sample-74	0	0	0	0	0	0	0	0	0	0	6.063441169	6.144288408	6.256515159	6.042459096	6.085143927	5.881731599	6.102936872	5.812562936	5.900772586	5.994708569	6.154961761	6.184983232	6.259196687	6.335853994	6.24029912	6.203081072	6.131922873	6.169318682	6.194250316	6.199985163	6.05829013	6.321911726	6.258000717	6.282547738	6.462899759	6.207065386	6.233005768	6.247731376	6.235557969	6.487405387	6.336486915	6.380521396	6.34849523	6.330282559	6.260915808	6.300504275	6.256033441	6.270452418	6.309808621
sample-75	0	0	0	0	0	0	0	0	0	0	6.115399224	6.209360764	6.460863789	6.36902658	6.171015825	6.374602966	6.258295007	6.272558202	6.184956822	6.242179415	6.337037819	6.485329876	6.302138322	6.53733664	6.534050427	6.499760197	6.477586429	6.411941432	6.536733483	6.470079804	6.619179209	6.598561553	6.573621005	6.495524695	6.667164004	6.623935486	6.709895753	6.587502419	6.563759701	6.567746964	6.634394561	6.655563297	6.538496064	6.60979324	6.626013411	6.648946244	6.514720203	6.648098096	6.597239613
sample-76	0	0	0	0	0	0	0	0	0	0	6.262389129	6.274577896	6.427478947	6.182376684	6.339774069	6.279499828	6.364628908	6.251718897	6.392920901	6.277673887	6.508870046	6.369996222	6.50374243	6.329605148	6.462008167	6.447121542	6.488683478	6.622996624	6.549644272	6.29160115	6.666201938	6.699480178	6.627555307	6.576886169	6.538308855	6.627271291	6.519048554	6.501064525	6.629728771	6.66408194	6.641138792	6.617394589	6.707973032	6.576883467	6.569370917	6.633244309	6.702118842	6.722567382	6.68692727
sample-77	0	0	0	0	0	0	0	0	0	0	6.038569926	6.063320368	6.154006456	6.050348581	5.951635525	6.165692247	6.236321327	6.340768622	6.045199185	6.241238865	6.377429023	6.406186057	6.138194998	6.362473012	6.314891813	6.363008857	6.330032377	6.53393632	6.509453507	6.481071079	6.397308899	6.501565797	6.443592093	6.565022595	6.538659473	6.412194053	6.472594523	6.427159186	6.41513719	6.533541625	6.532852367	6.503740821	6.574531536	6.560656274	6.522042327	6.486478026	6.460378431	6.564607986	6.658773931
sample-78	0	0	0	0	0	0	0	0	0	0	5.514204614	5.525081533	5.554842704	5.406991415	5.357891947	5.674231287	5.590621658	5.578617876	5.625638971	5.553013943	5.714646954	5.671569579	5.786800251	5.578571192	5.738257259	5.624211115	5.748540167	5.897782051	5.816498156	5.627039884	5.885830007	5.872379881	5.783971452	6.015064816	5.754246619	5.805039815	5.71229096	5.861622292	5.703263575	5.778420061	5.88162571	5.913607916	5.908917005	5.844292937	5.812322829	5.736074191	5.897199767	5.89911035	5.912722938
sample-79	0	0	0	0	0	0	0	0	0	0	6.385031336	6.652778692	6.656227555	6.573230427	6.692046507	6.712083849	6.705639712	6.718652972	6.634080501	6.79058212	6.781903837	6.836429277	6.911043409	6.719794183	6.993712396	6.966350025	6.950784804	6.84348925	6.855974271	6.9721041	6.920980656	6.94983428	6.934331521	6.979166132	7.034055418	7.077624562	6.924111749	7.018930599	6.956039439	6.986265189	7.036957412	7.006718479	7.05613841	7.071959782	7.056633541	7.078094092	7.012156012	7.019201968	6.96693197
sample-8	0	0	0	0	0	0	0	0	0	0	7.192263133	7.040998911	7.100376545	7.200680016	7.088183505	7.103589357	7.029367537	7.020460437	6.94339822	7.078396197	7.301148066	7.372003117	7.367771047	7.260003935	7.313391997	7.352974343	7.391207686	7.33718166	7.385052354	7.316864932	7.507293701	7.434952464	7.328120008	7.522285817	7.531512327	7.469160248	7.448941683	7.435891899	7.509213561	7.480991625	7.516060929	7.500792572	7.532057038	7.586474388	7.561793391	7.422553852	7.592155983	7.514594654	7.556769999
sample-80	0	0	0	0	0	0	0	0	0	0	6.146281302	6.172871554	6.112439483	6.176364539	6.131465243	6.268759053	6.184220136	6.194869843	6.175818849	6.184220328	6.294955016	6.239871061	6.375592008	6.366434566	6.398255968	6.365085559	6.288388498	6.396300259	6.286880874	6.313426333	6.465007106	6.530388347	6.509088385	6.453719997	6.431962742	6.365453623	6.445700517	6.412290747	6.505407505	6.391783621	6.549183582	6.520505987	6.508221565	6.455907378	6.524705158	6.460300217	6.441629487	6.510113805	6.462298184
sample-81	0	0	0	0	0	0	0	0	0	0	4.857865563	4.809321358	4.849970249	4.923453181	4.959359037	4.829021031	4.862591074	4.770979672	4.733099059	4.562846388	4.862948065	4.856106097	4.745829711	4.891559655	4.659507417	4.901782132	4.952298263	4.805528448	4.924874121	4.858806617	4.928273275	4.956226694	4.912878561	4.989191657	4.79546919	4.931734548	4.960478745	4.896398058	4.876212849	4.838555841	4.865102296	4.952172039	4.947741132	5.020740173	4.966593963	4.989992902	4.904372928	4.9779736	4.972129362
sample-82	0	0	0	0	0	0	0	0	0	0	5.031663503	5.306144711	5.372450161	5.192275959	5.38102092	4.987088316	5.132287499	5.158170235	5.223479564	5.293346435	5.292033314	5.368620214	5.310857049	5.398898103	5.256260074	5.239095585	5.345684018	5.283512677	5.367948212	5.27607601	5.355364554	5.415572488	5.433501135	5.423843797	5.383735003	5.461660175	5.428115096	5.333415049	5.3014912	5.417907414	5.363981034	5.429613216	5.43551809	5.450044238	5.420408554	5.404445758	5.455409263	5.374723718	5.401962915
sample-83	0	0	0	0	0	0	0	0	0	0	6.782149245	6.779089637	6.734272041	6.750985081	6.623401319	6.760787006	6.596712511	6.829324844	6.677772651	6.580720993	7.05113313	6.869822086	6.936045383	6.950672997	6.982534925	6.874264735	7.006013191	6.835920625	7.009358378	6.900691884	6.937402934	6.949050969	7.069003501	7.137769077	7.041034873	7.060291834	7.029096323	7.081243847	7.092211527	7.161194336	7.158889853	7.077500943	7.175703535	7.174287154	7.154163119	7.089648908	7.218759522	7.123624161	7.132552261
sample-84	0	0	0	0	0	0	0	0	0	0	6.346750075	6.465251982	6.412702555	6.18783009	6.343318766	6.286534524	6.326926422	6.215172633	6.291926019	6.077062014	6.475210188	6.469639106	6.328707861	6.473228079	6.45286216	6.421514001	6.639607094	6.44278936	6.347721269	6.463187555	6.599814441	6.54782216	6.55110024	6.625431372	6.535132113	6.594756598	6.51471657	6.47106708	6.713453559	6.565635603	6.583858592	6.668869555	6.633544365	6.597477172	6.581228147	6.590176661	6.520457798	6.64838806	6.609547811
sample-85	0	0	0	0	0	0	0	0	0	0	6.170499273	6.163527146	6.185356722	5.973237194	6.146149218	6.112882964	6.322781787	6.229911209	6.263009175	5.99769596	6.326045431	6.225440441	6.426302207	6.355326414	6.321283157	6.38108003	6.354271526	6.426611844	6.398041813	6.29740996	6.288624818	6.41108911	6.402884958	6.374067323	6.431381927	6.285654252	6.558890362	6.43204739	6.602807094	6.404684428	6.501595329	6.423098722	6.481856015	6.455573707	6.426148697	6.41786999	6.476352247	6.518932107	6.457148619
sample-86	0	0	0	0	0	0	0	0	0	0	5.487205937	5.121645733	5.367792904	5.170245321	5.396546389	5.019873506	5.138222546	5.204981282	5.389225479	5.404427069	5.621986185	5.483760087	5.378535978	5.38825016	5.656485257	5.470752652	5.555009671	5.47458331	5.606028764	5.604233077	5.654693544	5.358679359	5.526185687	5.382484308	5.525659875	5.679826836	5.541490379	5.624746354	5.661858759	5.495408876	5.596037938	5.644378597	5.621347056	5.530108917	5.550466246	5.527171433	5.539699539	5.553282863	5.629563593
sample-87	0	0	0	0	0	0	0	0	0	0	6.091710505	6.034919652	6.366231458	6.269911165	6.165944652	6.252327492	6.015732945	6.109469587	6.118335991	6.435457476	6.419874068	6.388632341	6.413893521	6.357835322	6.422131891	6.49981318	6.298336262	6.396307722	6.431284199	6.422808771	6.482726459	6.46015642	6.452809042	6.401022783	6.466546126	6.585813568	6.631140417	6.51472219	6.51724274	6.5146053	6.613801601	6.55764642	6.503461756	6.600199612	6.626996422	6.544846394	6.563680637	6.488407654	6.574045575
sample-88	0	0	0	0	0	0	0	0	0	0	6.034121843	6.040620428	6.201580886	6.120597281	6.058051811	6.075191273	5.998395196	6.200701334	6.136150992	6.173632782	6.256711016	6.344929837	6.240630013	6.281763717	6.178134533	6.303335117	6.257504555	6.177285296	6.286441595	6.358731543	6.361897858	6.329332882	6.416449845	6.371131831	6.27132668	6.313363797	6.37313376	6.449848671	6.349676685	6.289242708	6.417098717	6.426805537	6.407305705	6.313983548	6.500067017	6.41948245	6.379137574	6.467195666	6.364183657
sample-89	0	0	0	0	0	0	0	0	0	0	6.335504535	6.149587064	6.188928221	6.310578973	6.162549151	6.27088405	6.329555285	6.404282515	6.250991935	6.222526676	6.48095312	6.449050901	6.511989358	6.490338609	6.590585652	6.51085714	6.451657854	6.461520244	6.337330897	6.423939512	6.466791479	6.530235854	6.553835546	6.432641085	6.548105748	6.608478805	6.480764558	6.545710764	6.619636676	6.607652717	6.529984792	6.568606138	6.646601697	6.655315183	6.532318326	6.480137416	6.59418932	6.614151967	6.590708172
sample-9	0	0	0	0	0	0	0	0	0	0	6.946029648	6.91626592	6.728559323	6.693699285	6.784049753	6.886273611	6.948222171	6.933451405	6.917485605	6.954458338	7.113682907	7.220538322	7.112269267	7.134491787	7.152823588	7.143989671	7.132494881	7.135866322	7.070600391	7.149890078	7.273015699	7.378434737	7.285671572	7.235395867	7.222079261	7.269744065	7.281623022	7.191277275	7.264336607	7.301078134	7.224360327	7.407403609	7.366813624	7.386473367	7.303948394	7.302341561	7.314727811	7.277166094	7.289596306
sample-90	0	0	0	0	0	0	0	0	0	0	6.445492915	6.472007305	6.434757889	6.493513062	6.555002502	6.34652296	6.400838308	6.406796607	6.443817327	6.434862865	6.830716617	6.708088971	6.533923786	6.683652783	6.696683739	6.731509028	6.764908742	6.636054672	6.815152774	6.65409417	6.961517681	6.825246762	6.72958727	6.805048594	6.770104125	6.813404434	6.822678948	6.930838202	6.871844327	6.840371159	6.912209308	6.853659545	6.885209435	6.850836092	6.761598153	6.994951552	6.811780131	6.83500572	6.884161387
sample-91	0	0	0	0	0	0	0	0	0	0	6.004171454	5.980292301	6.227330673	6.177383297	5.962122394	6.137294344	6.04461481	6.091195881	5.969299458	5.893589108	6.23461531	6.248608962	6.265234343	6.193631772	6.332154651	6.293821885	6.159270173	6.178921048	6.407001905	6.303873564	6.411496073	6.338740542	6.282659405	6.305277866	6.403833872	6.202399734	6.334432158	6.348742725	6.397599232	6.322663129	6.413438061	6.394848695	6.409657785	6.342760825	6.455446046	6.395724686	6.38557204	6.449327388	6.380456518
sample-92	0	0	0	0	0	0	0	0	0	0	6.267272109	6.505070042	6.338619415	6.179712606	6.236669002	6.107138754	6.310727749	6.404889795	6.383757248	6.343360088	6.474241979	6.457596588	6.569228261	6.669816517	6.452517677	6.571166765	6.546948978	6.540734261	6.571163425	6.619565435	6.71773353	6.683165652	6.601280911	6.658297199	6.7033539	6.548905503	6.668554455	6.646980999	6.655787585	6.693067452	6.58721163	6.627150541	6.653725071	6.660353377	6.670426478	6.644903266	6.644680984	6.664693227	6.695524898
sample-93	0	0	0	0	0	0	0	0	0	0	5.821254788	5.696342202	5.797504746	5.714857076	5.817487979	5.764783696	5.811421755	5.757085208	5.849675013	5.797934167	5.850378044	5.919620717	5.948231104	5.948341665	5.948692329	6.055301219	5.933478254	6.000774233	5.886679572	5.934343474	5.994968161	5.989306227	5.96406878	5.954600154	6.083354747	6.073102009	5.984240536	6.021121109	5.979666501	6.093934022	6.087070486	5.972953823	6.012838948	6.004518519	6.032485841	6.085111286	6.056341001	6.062985529	6.02004545
sample-94	0	0	0	0	0	0	0	0	0	0	5.837028397	6.008804846	5.878839897	5.781149536	5.824677472	6.006069944	5.826546588	5.84159234	5.976403921	5.850178718	6.100326123	5.947072939	6.138186089	5.927616672	6.13444497	6.00851646	6.049579126	6.078790562	6.112779944	6.141976188	6.165032265	6.225783224	6.035153615	6.100117042	6.106630818	6.060232745	6.167551115	6.108378155	6.111160409	6.211718302	6.283997257	6.15409144	6.122479397	6.146760662	6.179046101	6.155414357	6.108546664	6.209398161	6.054704107
sample-95	0	0	0	0	0	0	0	0	0	0	6.180857622	6.135255736	6.009519615	6.008273554	6.120459264	6.115676772	6.067422095	6.125224592	6.029487568	6.017823191	6.330438124	6.231021024	6.274074255	6.220825452	6.288343421	6.234123041	6.267326248	6.273493604	6.312555753	6.296137535	6.454241715	6.229497127	6.305082036	6.376022022	6.298714367	6.436462822	6.308943028	6.353774768	6.411454725	6.367979867	6.457111248	6.383280578	6.325501681	6.412414436	6.367925122	6.473374379	6.429669864	6.372186583	6.423109637
sample-96	0	0	0	0	0	0	0	0	0	0	5.880314401	5.901995657	5.981713404	5.896035611	5.633900155	5.813613229	5.952935101	5.93951391	5.809413303	5.798217073	5.991173607	5.84054498	6.029129126	5.994831881	5.885021101	6.080162844	6.062328774	6.049923016	5.976472186	6.072220265	6.062430127	6.137210272	6.093537836	6.019490774	6.030436351	6.060443339	6.041511662	6.044252366	6.100988618	6.113316101	6.129445169	6.167623758	6.130748233	6.064533819	6.152335046	6.167220593	6.077077556	6.115573855	6.062182742
[truncated: 54 more columns]
