# Supplementary material for: Consistent patterns in 16S and 18S microbial diversity from the shells of the common and widespread red-eared slider turtle (Trachemys scripta)
Source: PLoS One. 2020 Dec 28;15(12):e0244489. doi: 10.1371/journal.pone.0244489 (PMC7769255; doi:10.1371/journal.pone.0244489)
Supplement: S2 Appendix — This folder contains comma-delimited alpha rarefaction tables for 16 and 18S Faith’s Phylogenetic Diversity, Observed OTUs and Shannon diversity for all samples, as well as the corresponding alpha rarefaction curve images for these diversity indices for all samples. Identifying sample information is found in the final three columns of each rarefaction table. (ZIP) [file pone.0244489.s002.zip › S2_Appendix/18S.faith_pd.csv]

sample #	depth-1_iter-1	depth-1_iter-2	depth-1_iter-3	depth-1_iter-4	depth-1_iter-5	depth-1_iter-6	depth-1_iter-7	depth-1_iter-8	depth-1_iter-9	depth-1_iter-10	depth-445_iter-1	depth-445_iter-2	depth-445_iter-3	depth-445_iter-4	depth-445_iter-5	depth-445_iter-6	depth-445_iter-7	depth-445_iter-8	depth-445_iter-9	depth-445_iter-10	depth-889_iter-1	depth-889_iter-2	depth-889_iter-3	depth-889_iter-4	depth-889_iter-5	depth-889_iter-6	depth-889_iter-7	depth-889_iter-8	depth-889_iter-9	depth-889_iter-10	depth-1334_iter-1	depth-1334_iter-2	depth-1334_iter-3	depth-1334_iter-4	depth-1334_iter-5	depth-1334_iter-6	depth-1334_iter-7	depth-1334_iter-8	depth-1334_iter-9	depth-1334_iter-10	depth-1778_iter-1	depth-1778_iter-2	depth-1778_iter-3	depth-1778_iter-4	depth-1778_iter-5	depth-1778_iter-6	depth-1778_iter-7	depth-1778_iter-8	depth-1778_iter-9
sample-1	0.41663881	0.395752695	0.746095874	0.670047034	0.471822502	0.760225147	0.397651663	0.333062925	0.670047034	0.41663881	5.956945233	5.060059195	5.877072567	5.592619762	5.623919152	6.374849092	5.324138089	5.9684772	5.660051444	6.044868344	7.143973676	6.633104075	6.62439706	6.887283419	6.595555047	6.711219981	6.370623635	6.909026918	6.215763738	7.194645203	7.116310448	6.909586136	6.859075515	7.180480817	7.23430173	6.973105332	7.121095791	6.607365144	6.669056813	7.553930236	7.302663678	7.253863286	7.376664959	7.806458763	7.95914289	7.657015086	7.620914203	7.137581663	7.255802703
sample-10	0.385128161	0.41663881	0.41663881	0.357094663	0.48665452	0.357094663	0.385128161	0.385128161	0.385128161	0.345962371	5.74979707	5.539469106	5.971967948	6.860389284	5.991659865	6.129768518	5.577350175	6.004021527	5.877199609	5.951931317	7.488736553	7.010115546	6.950383354	6.874138612	6.929121815	6.129429136	6.860681183	6.856816675	6.973025775	6.173796426	6.629277374	7.271054963	7.573246794	7.300264783	7.477434433	6.883384573	7.456853859	7.513328873	7.571842679	6.729308461	7.45034889	8.009202168	7.98449027	8.163254684	7.780431781	7.242273391	7.534906369	8.6796832	7.069129048
sample-11	0.333062925	0.670047034	0.670047034	0.385128161	0.70950396	0.385128161	0.670047034	0.385128161	0.333062925	0.394286067	3.5985337	4.651429014	5.260365563	4.362419809	5.042833118	4.107061551	4.514844496	3.974347961	4.474667902	4.716627267	5.420292697	5.903890715	5.612905171	4.753175479	4.985656378	5.228592377	4.517585072	4.840368763	5.056695637	5.703529551	5.482333409	5.768736622	5.830989453	5.313162406	5.391979828	5.853107102	6.170524041	6.142316823	6.197519768	5.724141689	6.020524599	5.744789977	6.285136352	5.741568999	5.914664527	5.649659745	5.618867269	6.484072768	6.221129908
sample-12	0.43993672	0.70950396	0.70950396	0.511828481	0.499332375	0.385128161	0.385128161	0.43993672	0.41663881	0.43993672	6.3553073	6.584238021	6.854755588	6.78025311	6.679867378	6.044077258	6.45545267	6.238774526	6.106635382	6.720281829	6.991728413	6.945556731	7.201659777	7.682977446	7.201620438	7.2993097	7.669944552	6.735285617	6.811756558	7.072815791	7.514958348	7.877299658	7.574406371	7.723719892	7.424925543	7.64615645	7.661349482	7.55163871	7.652527182	7.261548033	8.025941177	7.670240563	7.454089847	7.790770849	7.914339618	8.018809595	7.98023628	7.685143308	8.052193874
sample-13	0.510151749	0.647587022	0.70950396	0.521905348	0.385128161	0.510151749	0.510151749	0.510151749	0.479823367	0.510151749	6.471198069	7.237213304	6.390475129	6.752933368	6.210347732	6.044113638	6.472991055	5.973719394	6.521143738	6.485962601	7.406392896	7.777344663	7.520433938	7.798636739	8.026923442	7.362902027	8.01991798	7.860729406	6.380272756	8.124304824	8.148883281	8.167341374	7.838643318	9.191557484	7.388549974	8.959887007	7.686887072	8.478510765	8.430149998	7.244574988	8.296510999	8.714833554	7.608856139	8.979396513	8.730432115	8.822469503	8.684890998	7.865490128	7.486935502
sample-14	0.385128161	0.385128161	0.432983209	0.333062925	0.398715744	0.608222746	0.391593806	0.385128161	0.385128161	0.385128161	6.498892271	7.312120219	6.268333603	6.531380068	6.115555425	7.319767232	6.570593064	6.53776329	6.399533717	7.133653531	6.724503872	7.389949519	7.482903426	8.072667023	8.276793742	7.527782657	8.047837037	8.453933465	7.655954129	7.555179359	7.884125093	7.820704676	8.67412183	8.623431583	8.621341561	8.203736609	8.482698324	8.741712709	8.537156603	8.612823426	8.272833643	8.488279213	8.799720334	9.134295921	9.067255476	8.945648825	9.197223742	9.143648554	8.872782823
sample-15	0.521905348	0.385128161	0.40530969	0.521905348	0.385128161	0.521905348	0.385128161	0.521905348	0.521905348	0.521905348	3.177227644	2.66672474	2.41146432	2.40397645	3.060632522	2.446218079	2.336909979	2.917985312	3.212331517	2.310757903	2.480024458	2.753084328	2.794186942	3.328217235	2.560976973	2.922569363	2.771519415	3.340177163	3.167070248	3.159103757	3.273580951	3.306677468	3.026631175	3.292164946	3.448436956	3.196795623	3.413807618	3.194826398	3.594192527	2.774893673	3.278854832	3.261848335	3.570031508	3.207902496	3.517349864	2.957341344	3.475155036	3.84536844	3.201992228
sample-16	0.39139359	0.333062925	0.536367405	0.333062925	0.39139359	0.333062925	0.41663881	0.449191921	0.333062925	0.43993672	6.707412199	6.87483022	6.759201313	7.485657188	5.974919961	7.034829288	5.693501272	5.640624986	7.140736261	7.024062293	7.815459501	7.590075775	7.654050407	7.039079898	7.884542207	7.556530544	7.809178337	7.399468003	7.51303549	7.901931144	8.292833852	8.28920667	7.564070989	7.542666639	7.687132108	8.011394932	7.7794601	7.968893653	8.171240637	7.83923451	8.211401945	8.148535662	8.309678718	8.373336528	8.105450329	8.428874785	7.716079786	8.44151968	7.306146965
sample-17	0.70950396	0.41663881	0.39139359	0.70950396	0.41663881	0.39139359	0.41663881	0.41663881	0.41663881	0.39139359	5.093277023	4.493160628	4.343631075	5.921460439	4.905521821	5.76749244	4.912755753	4.753108918	5.084063416	4.640808054	6.145915514	5.189702438	5.479459241	5.050255482	6.201554178	5.617914989	5.712343851	5.86885951	5.510779245	5.455054011	7.164145064	6.544422906	6.442465178	6.082791917	6.667808652	6.387703669	5.988554795	5.57011636	6.076259955	6.067012421	6.629013907	7.077346283	6.824057494	6.886572695	7.531574149	6.041239812	6.404695701	7.267421858	7.856404151
sample-18	0.64972719	0.340016685	0.789149638	0.789149638	0.340501725	0.340016685	0.452516315	0.452516315	0.592877915	0.334208383	6.979748494	7.286734578	7.090330639	7.396724133	7.229134448	6.833361691	7.210009768	7.10615842	7.194343539	6.420276942	7.158478883	7.331728416	7.438133174	7.324216457	8.36547578	7.814227411	7.671347375	7.941094525	7.895012512	7.775188761	7.890039335	8.088753636	7.729744762	7.984983521	7.942108091	8.078841391	8.031534678	7.785059881	7.852812362	8.012067572	8.302543713	8.143277531	8.124243746	8.0072726	8.681339917	8.704697147	8.039741384	7.858758239	8.413245034
sample-19	0.526368689	0.373633281	0.385689802	0.604283176	0.340016685	0.288821874	0.340016685	0.340016685	0.388874216	0.431436322	7.465191571	7.673005463	7.642478827	7.762135738	7.780241847	7.097431597	7.926649243	7.418561792	7.112894841	7.306130063	8.139001331	8.551249481	8.279823215	8.3809219	8.326054256	8.281123286	8.362256009	8.19662501	8.448133452	8.585234242	8.636156672	8.500327914	8.850040915	7.989060511	8.516293158	8.45033663	8.425533485	8.671082096	8.745901555	8.801351212	8.766537885	8.790815683	8.890665134	8.582561107	8.615390479	8.70751931	8.886531727	8.584182134	8.830295254
sample-2	0.346724577	0.391593806	0.70950396	0.391650025	0.456514967	0.345962371	0.333062925	0.41663881	0.391593806	0.41663881	6.758866926	6.605716556	6.494571465	7.413925533	7.7307264	7.068006765	7.150250018	6.219063421	6.226576095	7.341017146	8.313917213	7.697898408	7.704776978	7.22775878	8.326659447	6.650987063	7.796402054	6.508646139	7.237418061	7.921597989	7.883992592	7.71436294	8.785951383	8.929550308	7.73004367	8.023614357	8.296324093	7.878410417	8.507462318	8.742743164	9.018487377	8.348654444	8.754417018	8.634151381	9.113821502	7.883582372	8.522620477	8.608280349	8.544065715
sample-20	0.510947363	0.411175304	0.521905348	0.647587022	0.70950396	0.521905348	0.611386823	0.510947363	0.510947363	0.288821874	6.724915509	5.375722321	6.546615056	6.004490707	6.414547807	5.501791569	6.342358376	6.396985194	6.090576042	6.222427731	8.00081466	7.542791565	7.088137367	6.547146622	7.442405269	7.497241622	6.548705243	7.197035217	7.011735143	7.437280466	7.37700552	7.780716526	7.420245655	7.444215038	8.174895369	7.833213033	7.733556856	8.049874954	7.794257436	7.421847001	8.113777894	7.687920509	7.794305845	7.890898373	7.473546935	7.738914076	8.01515726	8.137650659	7.622419757
sample-21	0.521905348	0.521905348	0.521905348	0.521905348	0.536367405	0.521905348	0.357094663	0.521905348	0.357094663	0.521905348	5.970966481	5.409868814	5.684493085	4.336515758	5.625740387	5.474517147	4.827058151	5.381159085	5.534395174	4.457875399	7.228255834	5.92993578	5.902866139	7.357008523	6.672542518	6.618119843	6.263669892	6.357907964	5.962617461	6.431442936	6.668285754	7.122477086	6.912447488	6.661577447	6.903047725	6.459641005	7.834054632	7.045232798	6.253369548	6.344002361	6.402795867	7.447601573	6.990397118	7.802738557	7.368640793	7.657318817	7.626239136	7.340872517	7.385292621
sample-22	0.333062925	0.514595778	0.41663881	0.41663881	0.514595778	0.410654774	0.514595778	0.525887052	0.41663881	0.514595778	3.531066305	3.151777119	3.312574985	4.026709598	3.281600001	3.230327501	3.906850495	3.959906609	3.847141361	3.510839496	4.126765237	4.321781757	4.25975954	4.308007501	4.950801923	4.561390461	4.284481654	5.038043018	4.628959711	4.800916614	4.428538374	5.133389138	5.144869107	5.222757531	5.242462004	5.268767673	5.288480378	5.285811811	4.895220434	5.085466295	5.04467117	5.106441748	6.13095416	5.16717058	5.417646335	5.883665397	5.273285326	5.307958774	5.302990407
sample-23	0.48665452	0.345962371	0.454180697	0.385128161	0.385128161	0.345962371	0.345962371	0.345962371	0.345962371	0.385128161	5.209075772	5.033527626	4.642573114	5.074429756	4.835223474	5.026530139	5.035726261	4.923726731	4.628946124	5.424686079	5.647275589	5.501778005	6.275795094	5.610313648	5.427921605	5.088187389	5.860827125	5.77478407	5.619106236	5.220775223	6.249277028	5.83020945	5.813414048	5.956726353	5.895261834	5.806645323	5.789345541	6.394749266	6.476040477	5.539143959	6.256052285	6.252934261	6.30630355	6.060349259	6.292830257	6.681772219	6.466167332	6.864598717	6.445589381
sample-26	0.521905348	0.521905348	0.521905348	0.521905348	0.521905348	0.521905348	0.521905348	0.521905348	0.521905348	0.521905348	2.277524804	1.786971815	1.811180397	1.369948167	1.594869806	2.088083894	1.862409743	1.633513279	2.018802969	1.990888508	2.327214075	2.573348327	2.782416613	2.083697464	2.216823132	2.420142094	1.856048781	2.632339357	2.275525146	2.184149172	2.247037289	2.476965809	2.707062691	2.666853366	2.275007895	2.328474859	2.929956345	2.350057003	1.873968609	2.228703184	2.533140336	2.833290263	2.341863456	2.48943418	2.522518199	2.421328301	2.479926111	2.408968203	2.502040723
sample-27	0.426024719	0.521905348	0.288821874	0.521905348	0.288821874	0.521905348	0.521905348	0.521905348	0.484952753	0.521905348	2.253529247	2.607150025	2.160098446	2.668014215	2.499952402	2.486749204	2.375010075	2.38948504	2.089391574	2.275212065	2.545152124	2.253216858	2.643077075	2.459994369	2.520000801	2.963458496	2.459994369	2.718056915	2.654819459	2.464526467	2.704537308	2.967097363	2.904746054	2.834164002	2.764439142	2.354560496	2.914981099	2.902006083	2.631855069	2.874208836	3.161851767	3.093265889	2.763286032	2.641822013	3.124268381	2.96003995	2.690642935	2.598895615	2.654819459
sample-28	0.521905348	0.521905348	0.521905348	0.521905348	0.521905348	0.521905348	0.521905348	0.521905348	0.521905348	0.288821874	1.591423458	1.591423458	1.790104721	1.591423458	1.591423458	1.788555846	1.227547356	1.663003196	1.591423458	1.241502973	1.93840949	1.841703391	1.774600229	1.591423458	1.716976107	1.774600229	1.716976107	1.241502973	1.864515839	1.841703391	2.067732377	1.774600229	1.703020491	2.027254403	1.973281492	2.008471294	1.774600229	1.915657371	1.82857314	2.027254403	1.915657371	2.424324711	2.35469229	1.716976107	1.591423458	2.368647906	2.154063711	1.841703391	1.936095578
sample-29	0.521905348	0.521905348	0.521905348	0.521905348	0.521905348	0.521905348	0.521905348	0.521905348	0.521905348	0.521905348	2.091676119	2.212884032	0.980069341	1.174474706	1.841703391	1.975734348	1.763280817	2.206041196	2.027844193	1.115950322	2.073310606	1.737015873	2.364138926	2.257325674	1.93840949	2.023905092	2.268615632	1.864482271	1.873246682	2.215428334	2.23663896	2.330964467	1.988941192	2.027844193	2.285442568	2.259793655	2.045115719	2.053611414	2.000118853	2.135502125	2.265402802	2.623526743	2.183424735	2.304077423	1.985058658	2.341617095	2.327025367	2.351004233	2.38754792
sample-3	0.670047034	0.670047034	0.397689206	0.450865567	0.670047034	0.41663881	0.41663881	0.41663881	0.670047034	0.41663881	4.906132997	4.718652722	4.018111657	4.57611671	5.846694534	4.700051461	5.728540518	4.77019274	4.608886051	5.225407752	5.997700135	6.269471256	6.529621903	5.844651539	6.128663343	5.988700798	6.399281149	6.208630838	5.37262524	5.474857302	6.6775122	7.066794358	6.370724864	5.685666573	7.02849645	6.145967161	6.534770807	5.680279099	6.201787417	6.444594024	6.467356263	7.143121212	6.335597851	6.362857128	6.850346354	7.020794805	7.10050614	6.776816357	6.569033487
sample-30	0.521905348	0.521905348	0.521905348	0.521905348	0.521905348	0.521905348	0.521905348	0.521905348	0.521905348	0.521905348	1.032634867	1.39130065	1.685573311	1.356568326	1.641751509	1.49405007	1.086457496	1.234502076	1.495100944	1.333926114	1.48141586	1.542606458	1.627316447	1.446723708	1.408103857	1.610924969	1.592316123	1.603163717	1.551628188	1.643247692	1.588911168	1.80108258	1.572276357	1.662399679	1.710439044	1.888593562	1.504050897	1.835379337	1.634225963	1.656986347	1.99328108	1.267676534	1.807992095	1.595820684	1.541676187	1.783839365	1.551477905	1.892706526	1.697070321
sample-31	0.521905348	0.521905348	0.521905348	0.521905348	0.521905348	0.521905348	0.521905348	0.521905348	0.521905348	0.521905348	1.51953011	1.332918914	1.535046497	1.538350807	1.29227648	1.389295874	1.106344419	1.518453729	1.567119862	1.231157246	1.411408166	1.801686097	1.816121158	1.731690731	1.996557602	1.791325086	1.705093017	2.224263209	1.788555846	1.875460226	2.024271583	2.140447138	2.29135446	1.761075483	1.972404872	1.801686097	1.91328313	1.95638843	1.848612906	1.952598724	1.948923897	2.208060662	2.169043075	1.770190333	1.973076627	2.272795275	2.073310606	2.000118853	2.023944845
sample-32	0.521905348	0.521905348	0.521905348	0.521905348	0.521905348	0.521905348	0.521905348	0.521905348	0.521905348	0.521905348	1.488633547	1.591423458	1.514848524	1.392901079	1.464480817	1.500892906	1.340148928	1.630050761	1.908499349	1.356364746	1.716976107	1.716976107	1.562646225	1.562646225	1.741128837	1.562646225	1.615576187	1.590033467	1.82857314	1.879342858	1.932652078	2.149003309	1.874829281	1.808595612	1.741128837	1.590033467	1.965826538	1.920192645	2.064288878	1.865856121	1.900152879	1.832748341	1.832748341	1.87487785	2.040136148	1.757563398	2.013253546	1.741128837	1.885900329
sample-33	0.521905348	0.521905348	0.521905348	0.521905348	0.521905348	0.521905348	0.521905348	0.521905348	0.521905348	0.521905348	1.542606458	1.389539205	1.16368256	1.55849233	1.861050112	1.708026121	1.551493192	0.917427943	1.834764834	1.359969951	2.006514474	1.763492866	1.60857705	1.638240009	1.542456176	1.671414468	1.79653233	1.787433547	1.417053809	1.615576187	1.787433547	2.05242307	1.914872741	1.629353274	1.732236234	2.069180204	1.854050975	2.126780765	1.827875653	1.893846245	2.052870286	1.734107471	1.867181226	1.924305609	1.972496863	1.773902742	1.669398816	1.998600441	2.039438661
sample-34	0.508398586	0.521905348	0.541532643	0.385128161	0.521905348	0.521905348	0.521905348	0.521905348	0.521905348	0.804581216	3.886694239	3.944897847	4.142981693	4.012735624	3.555455938	3.570098459	4.012531	3.788600008	4.260879923	3.710426744	4.120955965	4.131582353	4.176284294	4.16216993	4.28965966	4.203943345	4.040823198	4.43466018	4.185590342	4.059858674	4.235357338	4.330263616	4.172636369	4.384992514	4.344377984	4.036066071	4.331179465	4.102092294	4.390252502	4.067817728	4.447858699	4.234747334	4.361472773	4.447858699	4.428995023	4.447858699	4.447858699	4.447858699	4.417054711
sample-35	0.804581216	0.521905348	0.521905348	0.521905348	0.521905348	0.521905348	0.521905348	0.804581216	0.521905348	0.521905348	1.324994193	1.886119946	1.695942367	2.089632125	1.349446113	1.50922427	1.558807889	1.332918914	1.481503297	1.629702539	1.712682848	2.243676484	2.071304613	1.498030496	2.27111834	1.529613825	1.700345571	2.152918394	1.534965957	2.378843519	2.318527753	2.846541164	2.174493262	1.846363167	2.254695259	2.264705125	1.7541682	1.916739728	2.307104512	2.101330142	2.16525567	2.020663892	2.796426003	2.174493262	2.649578221	2.048105747	2.378496487	2.43145549	1.966323348
sample-36	0.521905348	0.385128161	0.541532643	0.426524801	0.385128161	0.333062925	0.385128161	0.541532643	0.521905348	0.521905348	3.852814054	3.540116255	3.304367197	3.166672194	3.138624141	3.221365413	3.351243927	3.725300513	3.370737079	3.011423295	3.225263047	4.297560673	4.036642062	3.609661102	4.485009819	4.047186344	4.132694517	4.505591721	3.527721092	3.667374306	3.50578368	3.828046914	4.46343255	4.148212753	4.153965763	3.997335884	4.4389031	4.888344348	4.920811757	3.568550054	4.736600627	4.250029529	4.757471914	4.126481288	4.200700963	4.105802011	4.697995321	4.616074828	4.253941234
sample-37	0.521905348	0.521905348	0.521905348	0.521905348	0.521905348	0.804581216	0.521905348	0.521905348	0.521905348	0.521905348	2.031157986	1.703391407	1.784621022	1.971079169	1.998201482	2.210941832	1.524768368	2.157018147	1.944239725	1.990791528	2.184516439	1.921066152	2.667896521	2.531545337	2.278385164	1.867243523	2.342421021	2.432531882	2.244800351	2.453255297	2.331278541	2.199846174	2.115483773	2.467608033	2.593406695	2.242036833	2.536025708	2.294803615	2.729740752	2.56690076	2.529117198	2.502527135	2.779983545	2.681371236	2.575787456	2.386831924	2.615774296	2.461221963	2.293552803
sample-38	0.521905348	0.521905348	0.521905348	0.521905348	0.521905348	0.521905348	0.521905348	0.521905348	0.521905348	0.521905348	1.968764951	2.092451429	2.059506205	2.401969243	2.768393347	2.593405075	2.070397771	2.856230621	1.329582725	3.117852478	2.634012911	2.690251389	2.605256602	2.33740337	2.798617594	2.108319793	3.22529965	2.558084307	1.809425027	2.892162841	2.991917437	3.345994842	3.208866103	2.555502089	2.903523134	3.239586775	3.182337394	3.317445182	2.879664762	2.51620597	2.760431523	3.039878478	3.089712406	2.445294781	2.516088253	3.246786285	3.127353693	4.013763718	3.946872034
sample-39	0.521905348	0.521905348	0.521905348	0.521905348	0.521905348	0.521905348	0.521905348	0.521905348	0.521905348	0.557748385	2.718287327	3.522445102	3.317135731	3.885431872	3.223653456	3.283000619	2.89386646	3.314356684	3.46846661	3.379273429	4.169469759	4.49903841	4.237582767	4.115096145	4.0996032	4.260451581	3.840214872	3.364158253	4.327470606	3.704917664	4.600600876	4.729017851	4.814365818	4.141220523	4.979416239	4.347363267	4.290947248	3.94776157	4.207371194	4.413193597	5.077705572	4.858876471	4.653983517	5.234422293	4.239445202	5.244961804	5.147744318	4.91431819	5.27769625
sample-4	0.450865567	0.670047034	0.604283176	0.450865567	0.663700002	0.525887052	0.391593806	0.663700002	0.587125353	0.345962371	6.118527702	7.21498754	6.283444107	6.922408421	6.883855543	7.537873244	6.682428828	6.530907779	6.393171709	6.917175169	7.338765358	6.972377478	7.785081909	7.569822403	7.999513103	7.483361042	7.354143264	6.949398339	7.664737895	7.706321916	8.01641875	7.195553063	7.638042358	7.821719453	7.782626457	7.291665638	7.284161589	7.93420739	7.758027019	7.983166151	8.380252252	8.085257131	8.076582979	8.005649132	7.976923686	7.575377625	8.220551465	7.619294425	7.524975873
sample-40	0.333350212	0.541532643	0.521905348	0.502993727	0.541532643	0.505835489	0.521905348	0.385128161	0.475013754	0.521905348	4.868061885	4.701088211	4.533145865	4.794274762	5.035942466	4.508276325	4.660812456	3.912933122	4.248498748	4.436687706	5.478575574	5.121645026	4.698678017	5.611660765	5.510068446	4.897853699	5.619317832	4.588635794	5.204729975	5.823049978	6.059151515	5.863723639	5.168844459	5.315730942	5.746958692	5.547366671	5.560315652	5.421230725	5.918266891	5.703221107	5.793931254	6.034820717	6.247931152	6.099467377	5.854257816	5.608468582	5.988544437	5.886856601	6.166331875
sample-41	0.521905348	0.573725221	0.521905348	0.573725221	0.804581216	0.804581216	0.804581216	0.521905348	0.521905348	0.433583728	1.997082826	2.989868269	2.406161031	2.736881239	2.806412186	2.314106117	2.714295122	3.253783483	2.727376214	2.234218712	2.859232715	2.512851998	3.207782355	3.25033124	3.349295198	2.759323858	2.964969608	3.146805148	3.13263202	3.341998669	3.691788922	3.696220279	2.955968114	3.050787297	3.093436247	3.660330714	3.673948488	3.702692595	2.935191363	2.824121737	2.930220759	3.960354454	3.886403971	3.283753432	3.147938226	3.14022048	2.869622168	3.238480195	2.971973114
sample-42	0.491470086	0.804581216	0.573725221	0.500425545	0.573725221	0.521905348	0.521905348	0.573725221	0.521905348	0.573725221	2.169357942	2.723635455	2.69137722	2.379033264	2.880035265	2.70928659	2.893940084	2.481125798	3.013956719	2.919464258	3.487328138	3.305072569	2.857620224	3.033576809	2.927529828	3.406689876	2.98897462	3.195591808	3.197438508	3.357992486	3.054957211	3.308265888	3.243756486	3.338234837	3.256673875	3.274295062	3.4882151	3.000375214	3.920187019	3.359404078	3.784900031	3.700910638	3.874088807	3.818593059	3.984573869	3.103645865	4.155128862	3.472513804	4.057786462
sample-43	0.521905348	0.521905348	0.521905348	0.521905348	0.521905348	0.573725221	0.521905348	0.521905348	0.521905348	0.547204034	3.058219244	3.222263078	2.600963046	2.883278375	2.879161507	3.168821496	2.236616078	3.032921883	3.177517024	3.281238774	2.926479148	3.117996033	3.048881549	3.226416775	2.969370558	3.685674567	3.310809336	2.938600379	2.845434661	3.421257579	3.337653312	3.557657434	3.539912668	3.328660531	3.498892133	3.480479473	3.503065998	3.039969729	3.101911281	2.968909432	3.577780317	3.587206573	3.524110279	3.704399068	3.217724721	3.623621742	3.698429692	3.613839207	3.510817402
sample-44	0.804581216	0.521905348	0.521905348	0.521905348	0.521905348	0.521905348	0.521905348	0.521905348	0.573725221	0.521905348	1.804500946	1.866447992	1.657433219	2.076612851	2.136716553	1.53321903	2.057320081	1.772832819	1.75630562	1.97289146	2.064426049	2.007782907	2.611630881	1.93802773	1.75608388	2.291178675	2.344798452	2.363350647	2.056236766	1.941402122	2.290164814	2.799729939	2.473144424	2.268045566	2.40421736	2.42158484	2.680000539	2.00590047	2.117360408	2.00590047	2.363350647	2.40421736	2.172381266	2.072985706	2.489753965	2.417768546	2.87698119	2.402225715	2.347586374
sample-45	0.521905348	0.521905348	0.6269386	0.521905348	0.521905348	0.521905348	0.521905348	0.521905348	0.804581216	0.521905348	2.615020985	2.167879111	2.249666516	2.679738253	2.794852299	2.593453237	2.515346933	2.576683097	2.633007544	2.234964347	2.918635499	2.807143315	2.64484195	2.565256631	2.991918674	2.380870019	2.488870759	2.754577477	2.389976014	2.554922058	2.705424898	2.688675959	2.818587547	2.978537508	2.84904039	3.079312036	2.997253154	2.672219627	2.907608626	3.173375125	2.806107884	2.811601238	2.891760601	3.011742779	3.034435231	3.008183592	3.114843953	2.812085259	3.040937519
sample-46	0.804581216	0.521905348	0.804581216	0.804581216	0.804581216	0.521905348	0.804581216	0.521905348	0.521905348	0.521905348	2.113197601	1.940899768	1.532285487	2.358693863	2.728946975	2.363217764	2.606612778	2.299340955	2.09620841	2.230966066	1.860705933	2.908264176	2.194500306	3.206092058	2.400681153	2.990708547	2.20013863	3.159641708	2.828684947	2.022382553	2.618818961	3.300906912	3.273030363	3.176278967	2.879352587	3.346822588	2.701583422	3.245479494	3.327470054	3.369749795	3.368065923	3.506572771	2.96962315	3.146402451	3.337397786	3.699581984	3.40097829	3.513524135	3.462836572
sample-47	0.391593806	0.521905348	0.497245407	0.521905348	0.592638934	0.357879254	0.43993672	0.670047034	0.490059396	0.345962371	7.576129596	7.328849942	6.569107493	7.821720368	7.198254121	7.117104351	7.570270388	7.375830876	7.029143156	7.342919219	8.026546451	7.712008098	8.26368817	8.086668015	7.946055076	7.643496225	8.047250597	8.091251274	7.763340015	7.807333776	8.295067471	8.248577377	8.049574887	8.248577377	8.248577377	8.005668433	8.201044736	7.872383102	8.487413163	8.248577377	8.199328078	8.342973788	8.473771556	8.487413163	8.248577377	8.487413163	8.487413163	8.487413163	8.487413163
sample-48	0.521905348	0.521905348	0.521905348	0.521905348	0.521905348	0.521905348	0.521905348	0.521905348	0.521905348	0.521905348	2.32505171	1.678323764	1.910248985	1.781591839	1.988669827	1.828239347	1.848485252	1.755986275	2.36989073	1.741887633	2.988496111	2.517404219	2.594583248	2.52470121	2.919472557	2.87367615	2.653976791	3.224452319	2.762449168	2.447014477	2.120336947	3.793564303	3.26249284	2.233845082	2.53655278	3.276805735	3.096131096	3.292140934	3.597762404	2.519837627	3.654358004	3.157835082	2.924921952	2.976629644	3.214816378	3.499251512	3.115388915	3.266824888	2.643001233
sample-49	0.521905348	0.521905348	0.69340122	0.637418108	0.637418108	0.521905348	0.69340122	0.714592893	0.69340122	0.412474319	3.517492711	3.716455013	4.231555356	3.817872378	4.354247015	4.279758811	4.316905794	4.09957232	4.355199077	4.03671025	4.500691486	5.181833865	4.398316181	4.837746537	5.044811139	4.800557587	4.301998807	4.491094799	5.04364426	4.05277141	5.43350181	4.671585783	4.875226154	5.703824679	4.827577614	4.788564402	5.553504206	4.927502902	4.615276011	5.104514985	5.016487818	5.614181022	4.916689531	5.715425992	5.733828694	5.169148601	5.059867587	4.961596163	5.376461517
sample-5	0.333062925	0.376626889	0.333062925	0.333062925	0.376626889	0.394286067	0.394286067	0.541532643	0.394286067	0.333062925	4.337993434	4.984520445	4.787424017	4.506680249	4.72323313	4.266238979	4.850037955	5.486241954	4.11093114	4.450956524	5.097943105	5.016842021	5.331020276	5.25636469	5.295804299	5.203521258	5.25754882	5.165622835	5.415037987	5.115335222	6.075592909	5.380530565	5.08361685	5.882849217	6.093146402	6.019263568	5.289184154	6.216163175	5.461663011	5.904962242	6.674128144	6.413976003	6.434519805	6.332086063	5.64672889	6.465182147	6.913735531	6.736320055	6.056573478
sample-50	0.521905348	0.521905348	0.521905348	0.521905348	0.521905348	0.521905348	0.521905348	0.521905348	0.521905348	0.521905348	0.923702994	0.666344724	0.521905348	1.119752492	0.521905348	0.923702994	0.769383364	1.866017163	0.779263619	0.779263619	1.198751026	0.850403318	0.779263619	0.666344724	1.135924626	0.927308198	0.666344724	1.127611326	0.779263619	0.850403318	0.915389695	0.840523063	0.521905348	0.923702994	0.666344724	1.533841588	0.991485251	0.927308198	1.06262495	1.187534748	1.049948815	0.850403318	0.991485251	0.850403318	1.139529831	1.123357696	1.730700412	1.398524838	1.335579329
sample-51	0.521905348	0.333062925	0.333062925	0.333062925	0.521905348	0.333062925	0.521905348	0.541532643	0.521905348	0.333062925	2.040469241	1.569487381	1.855646519	2.001430872	2.045542986	1.623451329	2.257766159	1.819902137	1.660654367	1.848701422	2.613643794	2.990739867	2.671843749	2.196008114	2.155352484	2.058871007	2.501826279	2.323159469	2.726451405	2.516948584	2.509154487	2.644743647	2.990739867	2.172970349	2.822032869	2.318053432	2.76482301	2.318053432	2.655199437	1.977163249	2.799638812	2.990739867	2.318053432	2.163158267	2.799638812	2.782350792	2.91755246	2.799638812	2.509154487
sample-52	0.521905348	0.521905348	0.521905348	0.521905348	0.521905348	0.521905348	0.521905348	0.521905348	0.521905348	0.521905348	0.71342859	1.236145691	1.180190917	1.725685581	1.790277045	1.657641544	1.422420112	1.74417274	1.828136144	1.689783004	1.634641744	1.888718416	1.659583635	2.023655326	1.720059606	1.881412546	1.970154975	1.687918146	1.623220382	1.778961984	1.741088247	2.194029091	2.222154187	1.856470655	1.676390483	2.168984086	1.687918146	1.680612276	1.989212457	1.634641744	2.182706857	2.215057732	2.222154187	2.215057732	1.920859876	2.082336962	1.902334886	2.182706857	2.161678216
sample-53	0.333062925	0.521905348	0.521905348	0.521905348	0.521905348	0.521905348	0.521905348	0.521905348	0.521905348	0.521905348	1.81028234	1.618759099	1.159284724	2.073759115	1.205907794	1.899298622	1.882010602	1.632441914	1.519187198	1.388569104	1.636047119	1.636047119	1.82757036	2.090821863	2.090821863	1.82757036	2.303043495	2.111520254	2.285755475	1.82757036	2.073533843	2.303043495	2.303043495	2.303043495	1.82757036	2.303043495	2.090821863	2.303043495	2.303043495	2.111520254	2.303043495	2.303043495	2.303043495	2.245743553	2.303043495	2.303043495	2.073533843	2.303043495	2.303043495
sample-54	0.521905348	0.521905348	0.521905348	0.521905348	0.521905348	0.521905348	0.573725221	0.521905348	0.521905348	0.521905348	1.83305837	1.886880999	1.733051101	1.940453357	1.317643686	1.446723708	2.065928172	1.267426263	1.180679447	1.479898167	1.806237482	1.727369849	2.301383298	1.819797917	2.065928172	1.267676534	2.34139522	2.247560669	2.301383298	2.34139522	2.334557756	2.262777857	2.391857699	1.993311559	2.099102632	2.152674989	1.773063023	1.973627816	1.773063023	1.806237482	1.892984298	2.065928172	1.910272319	2.214636482	2.305110883	2.334557756	2.348138202	2.34139522	2.099102632
sample-55	0.72536709	0.72536709	0.72536709	0.72536709	0.72536709	0.72536709	0.521905348	0.557748385	0.72536709	0.72536709	3.452917453	3.14586742	3.171348639	3.299658848	3.475604423	3.949616374	3.25384016	3.766678094	4.319402942	3.538516899	3.354571589	4.546730161	4.025586745	4.120449958	4.058448696	4.437469226	4.405511403	4.394151599	4.555513002	4.376816027	4.921236618	4.814042641	4.777555847	5.074026993	4.943251773	4.935943518	4.899964013	4.794915812	5.184718045	4.443528524	5.180750227	4.804078953	6.015841594	5.308763162	4.854603759	5.195773065	5.455997469	4.906419771	5.166548485
sample-56	0.433583728	0.557748385	0.433583728	0.433583728	0.433583728	0.509060574	0.433583728	0.433583728	0.433583728	0.433583728	4.352917294	4.708057628	4.673366255	4.346999208	4.7447575	4.05226829	4.373064204	4.687372438	5.065755755	4.649544349	5.427165911	5.158527751	5.437726395	5.723092627	5.781169347	5.466297685	4.671838086	5.199043356	4.812421421	5.385831133	6.054341732	5.995896537	5.303615745	5.984435582	6.258020515	6.344903214	5.719993537	5.771124949	6.332360352	5.358340757	6.236426536	6.262058542	5.809593931	5.80920173	5.663560726	6.345006235	6.206707632	5.993744915	6.003803223
sample-57	0.557748385	0.72536709	0.72536709	0.72536709	0.72536709	0.72536709	0.433583728	0.407192737	0.567943867	0.72536709	3.491250336	3.930679559	4.399925586	4.215624846	3.975786413	4.813356902	3.912777134	3.96580217	3.829568474	3.392896881	4.172706832	3.979275211	4.712589665	4.238096731	4.307176956	4.076825172	4.677114126	4.449982898	4.270276429	4.520345266	4.159327651	4.249170769	5.195875738	4.155584277	4.671309135	4.461946095	4.52295883	4.454378849	4.601786952	4.373841227	5.110905616	5.039487568	4.827402423	4.588106346	4.73367375	5.20189409	4.746306309	4.341939268	5.280185637
sample-58	0.72536709	0.433583728	0.546093218	0.72536709	0.54050646	0.433583728	0.557748385	0.433583728	0.433583728	0.491470086	4.336123756	4.439190406	4.246899879	3.799057141	4.139495582	4.568190293	3.663724454	4.951436463	4.100782877	4.405047579	5.118042848	5.859060835	5.261625162	4.211493616	5.230160578	5.325108879	5.058515583	5.115530897	5.762925507	5.037406023	5.779557627	5.692219678	5.966812717	5.214058263	5.855476408	4.661151969	6.050741456	5.217387453	6.160731842	5.591459853	5.989531574	6.398114655	5.374685954	5.798570078	5.742143975	6.429945598	5.684775181	5.68274322	5.630590047
sample-59	0.851097975	0.521905348	0.851097975	0.851097975	0.521905348	0.521905348	0.521905348	0.521905348	0.521905348	0.521905348	2.270630313	1.83663821	2.052737655	1.808890965	2.188403691	1.906620292	1.982522564	1.911463491	1.905150048	1.822673996	2.096307313	2.065553102	2.123691328	2.355792207	2.107472262	2.050068026	2.348999169	2.069846143	2.257314262	2.83006364	3.228966181	3.033828016	2.180973946	2.86423233	2.975887186	2.247431908	2.488885908	2.131055058	2.568071304	2.79488811	2.800972448	3.097068195	2.491765237	2.08886981	2.988416629	3.056125208	2.344410582	2.410608784	2.051540021
sample-6	0.70950396	0.376626889	0.333350212	0.70950396	0.39139359	0.70950396	0.376626889	0.70950396	0.385128161	0.376626889	4.443371155	4.593677288	4.93336582	5.066547906	5.214349963	5.312256653	5.152468982	4.866259421	4.689258781	4.644280912	6.329047677	6.197225528	6.822937028	5.99608723	6.575223732	5.595848227	5.618232692	5.810905227	6.243303547	5.812399085	6.63996317	5.903164276	6.054665194	6.038925495	6.41189739	6.449622006	6.656116894	6.716399761	6.945664239	5.624308804	6.466639664	5.898769345	6.1728838	7.272738438	7.07598106	6.746985278	7.013787517	6.688477828	7.368927259
sample-60	0.433583728	0.521905348	0.851097975	0.521905348	0.521905348	0.521905348	0.433583728	0.851097975	0.851097975	0.521905348	2.730317657	2.814395248	2.749278735	2.556450911	2.735103065	2.649459517	2.960165045	2.301980271	2.826747151	2.504098612	2.679599594	3.140503619	3.826407136	2.926858778	2.967402806	2.833156358	3.130686497	3.099950768	3.599670351	3.242615083	3.268821409	2.912936255	3.556585312	3.495227094	2.931206444	3.361092506	3.396435157	3.420741772	3.056706721	3.144360608	3.448436764	3.658385555	3.532628944	3.581291373	3.405108321	3.330006542	3.671560408	3.424464131	3.318716035
sample-61	0.521905348	0.541329713	0.521905348	0.521905348	0.521905348	0.521905348	0.521905348	0.521905348	0.521905348	0.521905348	3.189125168	2.844213494	2.952885479	3.335971574	3.515937049	3.493332761	3.202555276	2.665074961	3.106420495	2.886409066	3.522030639	3.267393905	3.539248898	3.614452794	3.289474701	3.457328174	3.55991601	3.472114286	3.402256917	3.372271212	3.673493912	3.660160195	3.436781651	3.627657343	3.40134533	3.937765914	3.417460813	3.251165002	3.706246153	3.86275425	3.620779227	3.621031696	3.637615791	3.93296326	3.554320233	3.843971302	4.04558979	3.810341281	3.780142984
sample-62	0.521905348	0.521905348	0.521905348	0.521905348	0.521905348	0.851097975	0.521905348	0.521905348	0.521905348	0.521905348	2.708082652	2.240684274	2.370215165	2.333033513	2.469186029	2.554514722	2.378138856	2.470358124	2.871756166	2.437727096	2.878093953	2.4501496	3.002846872	2.700788003	2.656038794	2.376004816	2.648232519	2.77087778	2.511637279	2.779567184	2.922730629	2.795732813	2.662126012	2.916016844	2.862722028	2.899896945	2.903869481	2.949048591	2.77431373	2.778741172	3.45719018	3.085445956	2.927406588	2.733320324	2.680797729	3.079762307	2.920194487	3.031387902	2.685970951
sample-63	0.521905348	0.70950396	0.521905348	0.70950396	0.70950396	0.70950396	0.573725221	0.70950396	0.521905348	0.70950396	4.449534897	3.660891974	3.437041115	3.093432952	4.454556499	2.474191736	3.172758153	2.615972713	3.264816081	4.250694104	4.206680912	3.903060991	4.638411603	4.684930018	4.237928862	4.862963615	3.218802418	4.610308812	3.331269981	4.67777642	4.501762451	5.028888338	4.678063269	5.078343191	4.938300687	5.417082789	5.49427266	5.604479577	5.924189121	5.520741772	5.303181996	5.45953254	5.522594322	5.233363949	5.494046955	5.619914475	4.66150794	5.948855433	6.471956947
sample-64	0.804581216	0.521905348	0.521905348	0.521905348	0.804581216	0.521905348	0.521905348	0.804581216	0.521905348	0.521905348	2.249610746	2.425313117	2.478335506	1.552971916	2.472421553	2.155394698	1.985914632	2.02916317	2.559443231	2.176423339	3.181674177	3.515171976	3.470584991	2.897603841	2.915252396	3.429360871	2.421982812	3.224301549	3.129092978	3.118325606	2.897603841	3.846559195	3.209804805	2.938786495	2.806846924	3.076381597	2.944301318	2.972097506	3.452787429	2.85309299	3.566977645	3.579404372	3.553774255	3.591207467	3.550423049	3.126381632	3.889076054	3.962502342	3.70878711
sample-65	0.375963123	0.521905348	0.521905348	0.508425734	0.51292486	0.521905348	0.507519983	0.521905348	0.521905348	0.521905348	4.852401192	4.303950966	4.308633111	4.985806811	4.7354365	4.031524598	4.350467365	4.366618002	3.772512458	5.736160342	5.23907927	5.489457879	5.103630701	5.639211324	4.849983791	4.694472934	5.268305119	5.505531133	4.862392772	5.269983733	5.733793578	5.647677426	6.059460767	5.876322972	5.794245734	5.695962806	5.412681092	5.721684601	6.576173347	5.588137418	6.041993379	6.222358336	6.432269281	5.782910264	6.055662832	5.906168794	5.280332648	5.716034843	5.766864233
sample-66	0.521905348	0.573725221	0.521905348	0.521905348	0.521905348	0.521905348	0.521905348	0.573725221	0.521905348	0.521905348	4.151726871	3.801688033	4.138495354	4.091277139	4.297434753	4.293367761	4.12685016	4.343610625	4.013820262	4.10831143	4.573663224	4.480225886	4.676275384	4.399706026	4.439437169	4.102096462	4.620179983	4.252099361	4.676275384	4.627485852	4.660660311	4.526272485	4.171579501	4.676275384	4.28527382	4.676275384	4.28527382	4.628929983	4.171579501	4.546965993	4.702143973	4.28527382	4.28527382	4.709449843	4.628929983	4.709449843	4.628929983	4.709449843	4.709449843
sample-67	0.70950396	0.541329713	0.521905348	0.521905348	0.521905348	0.70950396	0.521905348	0.541329713	0.521905348	0.521905348	4.006819617	3.541227424	3.293839518	4.391374102	3.36299184	3.812138418	3.37352452	3.478662751	3.981594239	3.801055337	4.37893277	4.38333384	3.836006441	4.667487501	4.353398416	4.055527988	4.535052349	4.168194684	4.597835168	4.002849507	4.413275146	4.535052349	3.852279598	4.448585103	4.209260256	3.980445816	4.105451867	4.535052349	4.129154125	4.667487501	4.667487501	4.667487501	4.413275146	4.068298711	4.667487501	4.595907763	4.595907763	4.406323781	4.343622813
sample-68	0.851097975	0.541532643	0.573725221	0.521905348	0.521905348	0.521905348	0.851097975	0.573725221	0.521905348	0.521905348	1.77001845	1.862311619	1.982255122	1.687251166	1.687251166	1.79073188	1.788058619	1.978695935	1.79073188	1.766459263	1.687251166	1.687251166	1.950354145	1.687251166	1.687251166	1.687251166	1.687251166	1.687251166	1.878774407	1.755271717	1.758830904	2.275129432	1.687251166	1.862311619	1.79073188	2.275129432	1.79073188	2.378610147	1.982255122	2.187086905	1.79073188	1.950354145	1.862311619	1.950354145	1.982255122	1.79073188	1.982255122	1.862311619	1.862311619
sample-69	0.521905348	0.333350212	0.70950396	0.521905348	0.521905348	0.521905348	0.507519983	0.541532643	0.521905348	0.521905348	3.1808457	3.473154754	2.865015848	3.077574957	3.630197509	2.977571395	3.457206523	2.919693814	2.980975855	3.091865909	3.420453441	3.358045111	3.884302323	3.180313844	3.634348234	3.762263005	3.879191716	3.540628204	3.700155542	3.261031004	3.786156161	4.046508576	4.091490735	3.935750796	4.106998387	3.647250815	3.807924451	3.187810041	4.102989901	3.919398438	3.848241925	3.620223644	4.152270921	4.246603977	4.10876032	4.115330579	4.079466749	3.892165408	4.322849423
sample-7	0.385128161	0.449191921	0.391137826	0.391593806	0.391593806	0.357879254	0.604283176	0.604283176	0.357879254	0.627845793	6.520162893	7.02457956	7.230597652	7.33269804	7.803423897	7.126846216	7.309148519	6.857155433	7.775357911	6.575045102	8.050893482	8.987193676	8.573883231	8.135133801	7.624764504	7.688767556	8.897676489	8.30943494	7.99607522	8.599561095	9.764266794	8.791116274	8.827847242	9.055616643	8.497220446	8.50385825	9.38007669	8.663166085	9.754388091	9.244826766	8.967965379	9.066396031	9.09393754	9.163206812	8.697967851	9.466772893	8.764654884	9.213313439	8.827274293
sample-70	0.521905348	0.521905348	0.804581216	0.521905348	0.521905348	0.851097975	0.521905348	0.521905348	0.521905348	0.804581216	1.744412813	1.9310984	1.443118508	1.484603861	1.889613048	1.785898167	1.484603855	1.463905469	1.535818487	1.535818482	1.634486031	1.725928321	1.928060018	1.828278695	1.837112793	1.886574664	1.931098406	1.928060018	1.785898172	1.837112799	1.870533008	2.171827319	1.676127097	1.977421413	1.850578523	1.9310984	1.886318466	2.173836274	2.027923975	1.9310984	2.0315187	2.093431782	2.168788936	1.921747635	1.835103843	2.220003558	2.026627085	2.180787638	2.171827319
sample-71	0.541329713	0.521905348	0.521905348	0.541532643	0.521905348	0.521905348	0.521905348	0.521905348	0.521905348	0.521905348	3.19420767	2.770319676	2.7541208	3.043946939	2.320953689	2.790623966	3.027884395	2.794996528	2.833399119	2.845876924	3.114274871	3.47975382	2.916507965	3.137860007	2.928957461	2.990232651	2.918239711	2.70543383	3.08762404	3.14425812	3.279000575	2.987220067	3.384883258	3.40214365	3.459637063	3.111453079	2.866191146	3.82080164	3.14695227	3.281253892	3.34285637	3.698487545	3.079870953	3.856912296	3.725037975	3.388683171	4.494158813	3.301565933	3.590892674
sample-72	0.521905348	0.521905348	0.521905348	0.541532643	0.541329713	0.541532643	0.521905348	0.521905348	0.521905348	0.521905348	2.275967223	2.477786181	2.716731022	2.24072043	1.630685567	2.564942654	2.347910361	2.459426749	2.759386478	1.612812052	2.164803697	2.595379237	2.31614211	2.327794265	2.186479063	2.434832727	2.127251175	2.176868918	1.777946595	2.254042863	2.98737792	2.372411112	2.921826576	2.590188586	3.232082771	2.400079639	2.906446308	2.740279239	2.610256903	2.779715055	3.050212405	2.074170823	2.769796398	2.813678086	2.986027429	2.716644283	2.617376606	2.895600458	3.008033051
sample-73	0.521905348	0.521905348	0.521905348	0.521905348	0.521905348	0.521905348	0.521905348	0.521905348	0.521905348	0.521905348	2.014761784	2.399856239	2.60989598	3.033801195	2.932160289	2.396995734	1.722858926	2.979789433	2.424408283	2.423550062	3.027419692	3.093461639	3.125187189	2.721725192	3.134245843	3.463219116	2.597319909	3.346799459	3.163470958	3.137907109	3.770660756	3.663023125	3.701146432	3.134621171	3.437845446	4.450404271	3.149755024	2.867351171	3.586526766	3.264334378	4.511492068	3.580469806	3.392102393	3.576787145	4.188995282	3.541967508	3.8618122	3.733873998	3.352482012
sample-74	0.500425545	0.521905348	0.521905348	0.521905348	0.521905348	0.521905348	0.521905348	0.521905348	0.521905348	0.521905348	2.847651409	2.527893779	2.374889101	2.492916383	2.533287766	2.298669822	2.580717261	2.421092008	2.521566242	2.595320644	2.805089508	2.724463296	2.723926001	3.15651491	2.432901892	2.672653235	2.903441919	3.257702938	2.759693825	2.830040839	2.921475111	3.172591133	2.672470206	2.868519704	2.911676903	3.080514561	3.181112919	2.982256179	3.363775781	2.908748657	3.947568832	3.258157106	3.649038923	2.745373675	3.431531084	3.5093338	2.860589373	3.360356978	3.434276446
sample-75	0.521905348	0.521905348	0.521905348	0.521905348	0.521905348	0.521905348	0.521905348	0.521905348	0.521905348	0.521905348	1.335579329	1.139275547	1.635467336	1.472592296	1.173038351	1.472592296	1.439417837	1.526164654	1.559673174	1.492587938	1.596406821	1.472592296	1.755722673	1.229581549	1.142834734	1.476151483	1.721811896	1.559339112	1.592847634	1.592847634	2.081727926	1.668641795	1.788897132	1.596406821	1.422071861	1.788897132	2.081727926	1.559673174	1.919186949	1.562898299	2.118795634	1.788897132	1.792456319	1.476151483	1.592847634	1.472592296	1.725371083	2.115236448	1.855660901
sample-76	0.521905348	0.573725221	0.521905348	0.521905348	0.521905348	0.521905348	0.521905348	0.521905348	0.521905348	0.521905348	1.559339112	2.097423842	1.682181267	1.682181267	1.559673174	1.526164654	1.514739521	1.715355727	2.097423842	1.139529831	1.834910718	1.768928083	1.835611063	1.568531232	1.688637437	1.559339112	1.514739521	1.609146747	1.768928083	1.802436604	1.790982854	1.934548803	1.988340513	1.847801987	1.934882864	2.169338346	2.446709888	1.934548803	1.934882864	1.468785792	1.835611063	1.832906531	1.882296378	2.642759386	2.576996105	1.954831992	1.835611063	2.061764205	2.593586702
sample-77	0.521905348	0.521905348	0.521905348	0.521905348	0.521905348	0.521905348	0.521905348	0.521905348	0.521905348	0.500425545	2.014121336	2.27352319	3.052784882	2.712355752	2.241169057	1.380960223	2.450861242	2.200085512	1.802102543	1.982525474	2.975341191	2.910979228	2.850282108	2.749555501	3.788306503	2.451784651	2.154548517	3.540145315	2.154696352	3.203888788	3.244951093	3.19134169	3.086199187	3.045132553	3.514602662	3.749253238	3.519575066	3.483221444	2.959472432	2.641789273	2.662698581	4.133955937	3.316659776	3.912121055	3.941628392	4.058965105	3.309343871	3.583665579	3.126228223
sample-78	0.521905348	0.521905348	0.521905348	0.521905348	0.521905348	0.521905348	0.500425545	0.521905348	0.521905348	0.521905348	1.927628804	1.835611063	1.559689254	2.108233844	1.961137326	2.047629858	2.124207979	1.382293261	1.802436604	1.647494548	2.866091175	2.031660562	2.114728921	3.202468958	2.382051843	2.049119383	2.978954273	2.669543523	2.639086174	2.384505795	2.607177661	2.384505795	3.151619694	2.175548034	3.382294072	2.891396765	1.83917025	2.850368173	3.032531733	2.807922646	3.03609092	3.03609092	2.720883577	2.939263845	2.461083915	2.50092808	3.344110005	1.979498535	3.272089804
sample-79	0.521905348	0.521905348	0.521905348	0.43993672	0.521905348	0.43993672	0.521905348	0.521905348	0.333062925	0.521905348	3.311806907	2.711107305	3.387748969	2.852750764	3.745366966	2.90124746	3.100345206	3.132017926	3.119398013	2.76790989	4.05420113	3.069859573	4.00102941	3.286325627	3.880890035	3.997657575	4.109495982	4.016657059	3.890100969	4.071873525	4.040139328	3.84492834	4.208392563	3.622486297	3.461257698	3.419802572	3.793417855	3.328262082	3.739951196	4.000317235	3.585855855	4.021642891	4.172327306	3.89592078	3.681160693	3.966696565	4.21195175	4.322117209	3.627767289
sample-8	0.357879254	0.357879254	0.333062925	0.333062925	0.385128161	0.357879254	0.670047034	0.333062925	0.732543104	0.357879254	4.622111021	4.453994909	4.464376939	4.52862601	4.339004673	4.202775816	4.464376939	4.52862601	4.296260827	4.331926652	4.464376939	4.622111021	4.622111021	4.622111021	4.52862601	4.464376939	4.464376939	4.453994909	4.622111021	4.464376939	4.622111021	4.464376939	4.464376939	4.622111021	4.622111021	4.464376939	4.464376939	4.464376939	4.622111021	4.622111021	4.622111021	4.464376939	4.622111021	4.622111021	4.622111021	4.622111021	4.622111021	4.622111021	4.622111021
sample-80	0.521905348	0.521905348	0.521905348	0.521905348	0.521905348	0.521905348	0.521905348	0.521905348	0.521905348	0.521905348	0.917427943	0.913822739	0.917427943	1.180679447	0.669949929	0.927308198	1.395738861	1.267426263	0.666344724	0.927308198	0.917427943	1.439417837	1.180679447	1.139275547	1.392901079	0.917427943	1.684865374	1.227196205	0.927053914	1.479647894	1.526164654	0.936895849	1.439417837	1.479898167	1.226022362	0.917427943	1.226022362	1.392901079	1.392901079	1.899758894	2.078806067	1.313943021	1.971411081	1.139275547	1.684865374	0.917427943	1.446723708	1.479898167	1.392901079
sample-81	0.526368689	0.521905348	0.526368689	0.789149638	0.638042953	0.340016685	0.49777534	0.488534619	0.491719558	0.340016685	7.111747958	6.215936544	6.971998324	7.160444414	6.64929914	6.356996686	6.337588606	7.155287018	7.089132374	6.120228187	7.07624615	8.51878643	7.919589737	7.660046431	7.241890874	7.809375023	8.408661982	7.274104535	7.844687561	8.268181493	7.491385082	8.448823112	8.509471771	7.901362915	7.515094271	8.163024214	7.488068248	8.840033189	8.209139033	8.778531414	8.477668303	9.014712634	8.675590691	8.094208108	8.463187943	8.202542735	9.109555304	8.156162758	8.080557602
sample-82	0.526368689	0.526368689	0.340016685	0.638042953	0.397381835	0.526368689	0.526368689	0.49777534	0.288821874	0.526368689	5.978350281	5.874640706	6.198072874	6.217043045	5.432511722	6.423617637	5.794317851	5.95409028	5.906457305	5.378166168	6.750351709	6.473814243	6.724861786	6.588237709	6.495221106	6.914974806	6.585754704	6.3595032	6.110350259	6.60747075	6.890311584	7.132388479	6.807343703	6.686971263	6.919112305	7.045665929	6.946860142	6.296711506	6.750738561	7.021360986	7.097290182	7.132388479	6.166210212	7.045665929	6.63950369	6.978873825	6.812053259	6.764933076	6.758875829
sample-83	0.521905348	0.288821874	0.521905348	0.521905348	0.521905348	0.521905348	0.521905348	0.521905348	0.521905348	0.521905348	1.583707163	1.568931527	1.588971293	1.514199952	1.820856845	1.709259813	1.302736984	1.373871667	1.443378878	1.588971293	1.685813075	1.921090447	1.740744867	1.700568327	1.583707163	1.793969801	1.583707163	1.893985459	1.84088829	1.709259813	1.709059597	1.91247635	1.709259813	1.568931527	1.709259813	1.588971293	1.729299579	1.800879317	1.660551031	1.729299579	2.085887715	2.055293381	1.902710943	1.709259813	2.072757464	1.822517109	1.829426623	1.793969801	1.836988846
sample-84	0.521905348	0.521905348	0.521905348	0.521905348	0.521905348	0.521905348	0.804581216	0.521905348	0.521905348	0.521905348	1.032634867	1.032634867	1.032634867	1.333929178	1.032634867	1.032634867	1.032634867	1.032634867	1.333929178	1.244856499	1.333929178	1.244856499	1.244856499	1.032634867	1.333929178	1.356929246	1.356929246	1.356929246	1.333929178	1.333929178	1.54615081	1.54615081	1.032634867	1.356929246	1.333929178	1.565211778	1.032634867	1.032634867	1.032634867	1.54615081	1.569150878	1.54615081	1.333929178	1.333929178	1.54615081	1.032634867	1.333929178	1.333929178	1.333929178
sample-85	0.521905348	0.521905348	0.521905348	0.521905348	0.521905348	0.521905348	0.573725221	0.521905348	0.521905348	0.541532643	2.602164922	2.676535209	2.840477926	2.141771795	2.769796403	2.307477144	2.323426577	2.971751323	2.394006575	2.021086253	3.329767957	2.451366494	2.849246613	3.124236546	2.810474928	2.943371598	2.96877348	2.703652053	3.157732184	3.160599443	3.490453928	3.030601241	3.091882714	2.84202796	3.201383119	3.042291346	2.984462196	2.51496824	3.185573884	3.238688736	3.591809755	3.126755031	3.330253101	3.253091473	3.152584391	2.953652625	3.339669981	2.992518893	2.998467999
sample-86	0.521905348	0.541532643	0.521905348	0.521905348	0.804581216	0.497245407	0.521905348	0.521905348	0.541532643	0.521905348	2.228498822	2.683555937	2.327037457	2.219513448	2.398948438	2.236992942	2.241828201	2.38357012	2.742880476	2.073747631	2.564132568	2.491298341	2.400122973	2.69415323	2.690026137	2.746961008	2.93986515	2.444451394	2.634119684	2.544881499	2.584732634	2.922149	2.683319769	3.057807598	3.2371604	2.893760856	2.685004761	2.940299637	2.526563827	2.693908145	2.934291017	2.940754141	2.499980288	2.890235003	2.971269661	3.22585486	3.109969624	3.031568068	2.690144461
sample-87	0.521905348	0.288821874	0.521905348	0.521905348	0.521905348	0.521905348	0.521905348	0.521905348	0.521905348	0.521905348	2.019239899	2.162742926	2.421667076	2.461975453	2.010486372	1.743653907	2.559667202	1.9952338	2.208345082	2.578409304	2.986880287	2.519210888	2.287715127	2.212152415	2.991689046	2.239285513	2.993203473	2.77569755	2.696041454	2.19548823	2.496276397	2.835541506	3.003025732	2.763440606	2.767317417	2.423320396	2.823633948	3.031907456	2.851808261	2.493788789	2.830543463	2.790317485	3.222712019	2.732117403	2.962475474	3.311984894	2.968953362	2.951118506	3.094035419
sample-88	0.521905348	0.541329713	0.521905348	0.521905348	0.72536709	0.521905348	0.521905348	0.521905348	0.541329713	0.288821874	2.679289135	2.37740141	2.714731306	2.607907345	2.545814022	2.536196338	2.764345638	2.548347791	2.673404872	2.495237677	2.697064865	2.671083903	2.458138031	2.499932477	2.866791691	2.942962859	2.818608792	2.754554428	2.610736378	3.181573775	2.717785593	3.073000674	3.07241425	2.847410316	3.076876463	2.802355533	2.900229579	3.017137142	3.027977672	2.874000762	2.734256858	2.952490016	3.281003917	3.178186903	2.994137074	2.974479697	3.065373273	2.998696361	3.151072632
sample-89	0.521905348	0.521905348	0.521905348	0.804581216	0.521905348	0.541329713	0.521905348	0.521905348	0.521905348	0.521905348	1.565594197	1.622304468	1.426911297	1.531687722	1.160867036	1.490202368	1.490202368	1.230896871	1.340164481	1.762873913	1.757117439	1.762873913	1.762873913	1.484603855	1.676127097	1.426911297	1.709051284	1.670370623	1.762873913	1.625433676	1.762873913	1.757117439	1.426911297	1.76987305	2.013332377	1.571350671	1.762873913	1.757117439	1.762873913	1.762873913	1.531687722	1.901556813	1.961396291	1.693706465	1.618434537	1.426911297	1.762873913	1.901556813	1.762873913
sample-9	0.70950396	0.70950396	0.514595778	0.385128161	0.385128161	0.70950396	0.41663881	0.70950396	0.70950396	0.41663881	4.833228771	5.716397951	5.664592494	5.761737746	5.941572519	6.00403788	5.243199689	6.213582016	5.726560521	6.002808666	6.725613383	6.392896301	6.952138093	6.038464166	6.97942577	6.162135553	6.266910877	6.838721766	6.261213926	6.179818688	5.98597043	7.364383974	7.016277645	8.055315965	7.649736911	7.176394989	7.419067046	6.901269664	7.606386919	6.863932532	7.523292706	7.833617204	7.355801293	8.436120121	8.059939721	7.065722738	8.251810063	8.065150828	7.986167176
sample-90	0.521905348	0.521905348	0.521905348	0.521905348	0.521905348	0.521905348	0.521905348	0.521905348	0.521905348	0.521905348	1.286341852	1.583707163	1.231238699	1.484864231	1.587636163	1.541442558	1.244856499	1.340164481	1.37333894	1.72551863	1.732597353	1.37333894	1.679015145	1.694714641	1.793886519	1.888881294	1.65047359	1.444918678	1.8384296	1.340164481	1.668333869	1.708480561	1.821292745	1.703643692	2.03912922	1.485125671	1.811136927	1.912134765	1.646906359	1.75869309	2.033464157	2.131320365	1.862381614	1.723256196	1.799468839	1.835042927	2.06899673	1.919412342	1.800070335
sample-91	0.521905348	0.521905348	0.521905348	0.521905348	0.521905348	0.521905348	0.521905348	0.521905348	0.521905348	0.521905348	1.571611047	1.933784952	1.688668832	1.829053033	1.997497283	1.936637031	1.70910953	1.974075945	1.89373941	1.929508899	1.991392797	2.018311948	1.895986516	2.297745677	2.210762794	1.991762534	1.987731124	1.863075755	2.108019643	2.360227772	2.126470009	1.975442866	2.184700715	2.333848043	2.200442908	2.242844415	2.164276423	1.88137441	1.812682774	2.543630762	2.273987494	2.359813854	2.168163943	2.046767809	2.176909519	2.463357206	2.530645819	2.465152495	2.463801267
sample-92	0.521905348	0.521905348	0.521905348	0.521905348	0.521905348	0.521905348	0.521905348	0.521905348	0.521905348	0.541532643	1.930107301	1.61610237	1.618434537	1.541442558	1.571350671	1.910741354	1.645946482	1.774428924	1.813172279	1.498491034	1.801789839	1.888536655	2.070130607	1.987814199	1.774762986	1.919728849	1.780631022	1.89412561	1.650608919	1.816956917	2.081100367	2.135439055	2.208298691	2.255422952	2.006311011	1.790291898	2.399862326	1.866888508	2.110647176	2.249074441	1.703856915	2.060394015	2.034790932	2.039819532	2.369088618	2.22543101	2.091586209	2.200722299	2.282582962
sample-93	0.72536709	0.521905348	0.385128161	0.521905348	0.521905348	0.72536709	0.521905348	0.72536709	0.72536709	0.521905348	2.938924893	2.7827157	3.435100357	2.600052074	2.54555643	3.912720135	2.72856321	2.942602383	3.261499118	2.612759233	3.853727068	3.799769476	2.927273324	3.547816671	4.376643256	4.303455849	3.726816429	3.871255804	3.695634587	4.027921376	3.424336276	4.213806098	3.960905555	3.655330086	3.559362193	4.034092962	4.263151348	3.58296999	4.213806113	4.11953927	3.840073977	3.677236834	4.213806098	4.034092962	3.579539747	3.459610052	3.840073977	3.953024651	3.840073977
sample-94	0.521905348	0.521905348	0.521905348	0.521905348	0.521905348	0.521905348	0.521905348	0.521905348	0.521905348	0.521905348	1.522559449	1.411294533	1.135924626	1.378120073	0.769383364	1.981148176	1.548756474	1.555733907	1.762151949	2.394234308	1.468987091	2.101069452	1.882073223	2.101069452	2.427408768	1.848898765	1.882073223	2.427408768	1.522559449	1.135924626	1.882073223	1.555733907	1.882073223	1.555733907	1.882073223	2.427408768	2.427408768	1.555733907	2.014322636	1.71910889	1.555733907	2.264444434	1.882073223	2.101069452	2.101069452	1.71910889	2.427408768	1.882073223	2.59078375
sample-95	0.72536709	0.72536709	0.72536709	0.72536709	0.72536709	0.521905348	0.72536709	0.72536709	0.72536709	0.72536709	2.924390903	3.114817624	3.39526395	3.219781874	3.542469262	3.021439194	3.600214152	3.521207418	3.674670648	3.379685527	4.25900432	3.641744023	4.128425561	3.796945896	3.213023396	3.929221201	3.675377018	3.352647375	3.431637802	3.914555094	3.27812115	3.889176154	4.007574903	4.188408934	4.334497124	4.861914759	4.621742205	3.996647733	4.157060979	3.673751978	4.562034694	4.738961358	4.155156997	3.896455594	4.481578276	4.657901842	4.362953818	4.240492869	4.064852032
sample-96	0.521905348	0.521905348	0.521905348	0.521905348	0.521905348	0.521905348	0.521905348	0.521905348	0.521905348	0.521905348	1.706332366	2.112403103	2.160186398	1.858892087	1.901556273	2.087194993	2.186113904	1.883339682	1.879734477	1.739506826	2.150494402	2.239630248	1.856505962	2.206455789	2.172316199	2.062545129	2.206455789	2.239630248	2.222893568	2.206455789	2.165010328	1.871021887	2.363839439	2.165010328	2.277092623	2.232324378	1.851589121	2.172316199	2.363839439	2.399400025	2.062545129	2.524187879	2.332664637	2.491013419	2.403005229	2.524187879	2.403005229	2.101710919	1.931030067
[truncated: 54 more columns]
