# Supplementary material for: Consistent patterns in 16S and 18S microbial diversity from the shells of the common and widespread red-eared slider turtle (Trachemys scripta)
Source: PLoS One. 2020 Dec 28;15(12):e0244489. doi: 10.1371/journal.pone.0244489 (PMC7769255; doi:10.1371/journal.pone.0244489)
Supplement: S2 Appendix — This folder contains comma-delimited alpha rarefaction tables for 16 and 18S Faith’s Phylogenetic Diversity, Observed OTUs and Shannon diversity for all samples, as well as the corresponding alpha rarefaction curve images for these diversity indices for all samples. Identifying sample information is found in the final three columns of each rarefaction table. (ZIP) [file pone.0244489.s002.zip › S2_Appendix/16S.observed_otus.csv]

sample #	depth-1_iter-1	depth-1_iter-2	depth-1_iter-3	depth-1_iter-4	depth-1_iter-5	depth-1_iter-6	depth-1_iter-7	depth-1_iter-8	depth-1_iter-9	depth-1_iter-10	depth-445_iter-1	depth-445_iter-2	depth-445_iter-3	depth-445_iter-4	depth-445_iter-5	depth-445_iter-6	depth-445_iter-7	depth-445_iter-8	depth-445_iter-9	depth-445_iter-10	depth-889_iter-1	depth-889_iter-2	depth-889_iter-3	depth-889_iter-4	depth-889_iter-5	depth-889_iter-6	depth-889_iter-7	depth-889_iter-8	depth-889_iter-9	depth-889_iter-10	depth-1334_iter-1	depth-1334_iter-2	depth-1334_iter-3	depth-1334_iter-4	depth-1334_iter-5	depth-1334_iter-6	depth-1334_iter-7	depth-1334_iter-8	depth-1334_iter-9	depth-1334_iter-10	depth-1778_iter-1	depth-1778_iter-2	depth-1778_iter-3	depth-1778_iter-4	depth-1778_iter-5	depth-1778_iter-6	depth-1778_iter-7	depth-1778_iter-8	depth-1778_iter-9
sample-1	1	1	1	1	1	1	1	1	1	1	178	165	186	181	187	182	197	175	174	179	250	272	270	268	268	263	261	253	254	259	307	296	292	315	302	309	312	305	308	307	314	333	328	346	318	317	314	340	330
sample-10	1	1	1	1	1	1	1	1	1	1	231	228	217	221	215	218	226	239	215	225	331	316	318	317	325	329	329	319	328	337	381	394	376	415	393	383	389	394	383	379	437	440	426	447	427	426	424	411	431
sample-11	1	1	1	1	1	1	1	1	1	1	198	221	202	205	220	215	202	209	207	211	292	288	287	311	306	309	307	292	303	305	346	350	365	345	349	360	363	347	357	354	396	391	380	392	392	378	392	405	406
sample-12	1	1	1	1	1	1	1	1	1	1	182	188	194	196	190	198	185	188	185	192	270	274	250	275	266	259	269	267	255	265	311	299	313	309	300	302	306	300	310	300	329	332	345	341	348	332	338	341	321
sample-13	1	1	1	1	1	1	1	1	1	1	179	193	186	183	179	187	202	200	202	194	283	301	275	280	291	271	273	293	271	280	326	329	318	318	322	331	329	332	331	341	373	378	369	352	353	376	356	364	357
sample-14	1	1	1	1	1	1	1	1	1	1	187	198	194	191	204	187	197	195	198	193	272	272	273	277	275	279	267	289	290	271	322	307	307	319	317	325	320	321	330	325	344	347	354	345	347	340	362	351	350
sample-15	1	1	1	1	1	1	1	1	1	1	198	219	216	204	194	226	200	217	202	210	284	305	294	291	303	298	307	303	292	286	349	347	327	351	345	340	328	341	346	340	376	370	368	365	378	372	374	367	373
sample-16	1	1	1	1	1	1	1	1	1	1	209	212	215	215	202	191	214	196	204	210	327	302	306	308	300	312	305	285	291	311	374	360	379	363	366	375	365	366	370	373	416	416	432	414	413	414	417	421	403
sample-17	1	1	1	1	1	1	1	1	1	1	164	167	153	165	159	167	155	170	163	161	225	232	215	228	222	223	220	225	216	217	252	258	250	254	247	257	252	256	250	258	258	267	284	283	270	273	275	272	273
sample-18	1	1	1	1	1	1	1	1	1	1	217	201	207	210	219	197	214	215	217	204	281	298	285	297	285	283	296	280	293	291	351	345	324	360	343	345	348	345	342	341	355	377	368	369	374	388	365	377	386
sample-19	1	1	1	1	1	1	1	1	1	1	146	160	151	152	140	156	138	148	146	142	203	198	206	208	208	211	201	206	212	214	241	235	230	240	231	233	229	245	235	230	243	254	245	253	255	253	242	256	250
sample-2	1	1	1	1	1	1	1	1	1	1	175	178	166	179	179	185	166	164	171	172	239	230	224	241	222	242	243	233	211	230	276	270	271	254	267	270	275	269	274	272	293	299	297	293	297	292	300	300	303
sample-20	1	1	1	1	1	1	1	1	1	1	180	181	172	177	177	172	175	176	172	179	260	240	234	243	260	251	246	236	250	257	304	298	302	280	307	285	300	293	292	285	338	323	327	321	331	328	334	321	334
sample-21	1	1	1	1	1	1	1	1	1	1	185	172	171	184	178	168	180	172	179	177	252	247	235	249	252	245	252	246	254	243	282	280	297	283	302	296	293	278	277	287	328	323	316	314	319	313	329	318	313
sample-22	1	1	1	1	1	1	1	1	1	1	174	177	168	163	171	173	184	174	176	182	244	238	246	239	252	245	241	242	244	238	300	301	293	295	292	288	285	295	285	284	316	316	307	322	333	320	341	325	305
sample-23	1	1	1	1	1	1	1	1	1	1	123	119	116	121	124	121	122	126	121	122	156	150	146	153	151	149	143	148	143	151	158	169	163	163	162	168	162	161	162	163	171	167	169	170	165	169	168	172	167
sample-26	1	1	1	1	1	1	1	1	1	1	163	161	163	150	173	156	158	160	155	155	220	220	237	220	228	225	224	213	228	235	267	271	264	267	259	269	266	276	269	270	303	300	306	304	303	311	307	301	294
sample-27	1	1	1	1	1	1	1	1	1	1	125	130	122	122	118	122	127	122	130	117	152	154	153	154	159	148	152	153	149	154	164	159	164	162	162	162	161	163	164	164	169	168	166	167	169	165	168	163	168
sample-28	1	1	1	1	1	1	1	1	1	1	148	141	141	142	144	138	133	137	143	138	193	188	189	175	185	193	198	194	205	204	242	231	235	236	237	238	233	232	232	223	252	249	254	244	255	263	259	257	255
sample-29	1	1	1	1	1	1	1	1	1	1	106	109	109	118	109	95	109	110	106	110	149	156	161	150	140	150	146	155	156	157	184	180	174	180	176	184	182	178	179	175	190	201	198	198	198	205	192	198	198
sample-3	1	1	1	1	1	1	1	1	1	1	184	190	174	190	192	191	188	186	186	179	232	241	244	246	240	251	238	251	245	259	277	269	293	269	286	286	279	290	284	275	301	298	306	295	310	312	314	303	315
sample-30	1	1	1	1	1	1	1	1	1	1	125	134	128	135	128	131	124	130	124	136	192	174	183	181	191	184	189	181	182	179	223	217	216	217	217	208	221	208	211	214	234	235	242	237	244	238	230	234	230
sample-31	1	1	1	1	1	1	1	1	1	1	159	141	151	154	157	144	151	156	159	145	215	227	225	219	219	222	219	215	215	231	254	252	252	253	251	247	245	249	256	242	277	270	286	285	281	275	278	291	283
sample-32	1	1	1	1	1	1	1	1	1	1	160	163	163	151	150	152	154	159	176	162	222	214	231	213	217	222	223	224	227	227	266	265	264	245	262	256	254	265	254	252	278	264	275	297	278	284	277	272	272
sample-33	1	1	1	1	1	1	1	1	1	1	100	103	105	105	102	105	98	102	99	94	138	128	129	133	128	127	134	131	142	134	145	154	150	146	143	146	151	148	137	144	155	159	155	168	162	161	150	164	157
sample-34	1	1	1	1	1	1	1	1	1	1	175	184	179	182	187	184	183	181	169	190	253	263	261	256	266	258	261	259	267	255	295	298	320	297	311	300	308	303	299	297	333	334	349	337	347	326	338	322	328
sample-35	1	1	1	1	1	1	1	1	1	1	92	102	99	100	98	96	93	99	96	106	130	127	130	136	126	140	132	120	134	131	146	156	154	138	147	149	147	154	152	150	163	158	164	163	158	156	173	163	159
sample-36	1	1	1	1	1	1	1	1	1	1	198	181	190	186	202	191	198	197	182	188	260	267	251	262	260	271	272	274	255	268	333	317	303	308	314	312	322	313	295	314	345	346	349	342	351	343	363	348	349
sample-37	1	1	1	1	1	1	1	1	1	1	200	205	200	207	199	194	199	198	189	196	284	298	279	290	287	276	280	281	284	287	349	349	370	332	360	358	373	339	345	336	394	392	388	404	402	397	394	397	394
sample-38	1	1	1	1	1	1	1	1	1	1	139	128	132	129	131	127	138	135	125	137	188	192	174	199	186	196	186	188	186	197	210	217	215	226	218	215	240	214	207	225	246	255	244	244	240	239	252	240	238
sample-39	1	1	1	1	1	1	1	1	1	1	199	186	203	194	181	180	194	196	195	197	264	267	281	271	258	271	258	257	275	258	308	304	295	317	321	312	322	316	321	320	336	345	346	349	355	354	356	356	351
sample-4	1	1	1	1	1	1	1	1	1	1	172	157	167	171	162	170	163	178	171	167	229	223	227	232	224	240	237	231	225	235	270	273	274	265	282	268	273	277	266	272	312	299	294	292	303	286	294	299	292
sample-40	1	1	1	1	1	1	1	1	1	1	106	121	126	111	116	117	113	129	115	114	167	160	152	157	158	174	165	148	163	156	192	195	193	194	189	185	186	189	200	196	220	212	202	211	214	197	211	216	212
sample-41	1	1	1	1	1	1	1	1	1	1	179	186	183	175	179	180	195	180	186	183	257	266	258	249	253	254	251	259	243	256	317	310	309	319	302	303	316	306	310	307	328	334	336	336	339	341	353	336	328
sample-42	1	1	1	1	1	1	1	1	1	1	172	178	185	181	179	173	180	178	177	175	232	245	235	229	224	236	244	226	232	235	268	273	263	273	271	265	267	264	259	263	296	293	296	290	285	287	288	289	293
sample-43	1	1	1	1	1	1	1	1	1	1	185	180	172	189	182	179	187	181	171	185	242	236	244	234	250	241	237	239	260	241	278	288	259	294	286	277	276	286	271	283	298	302	299	307	305	301	290	303	306
sample-44	1	1	1	1	1	1	1	1	1	1	153	159	142	145	145	144	153	144	155	146	209	213	197	216	223	195	206	213	192	217	243	239	247	248	251	241	256	240	234	239	267	260	255	259	273	261	260	273	280
sample-45	1	1	1	1	1	1	1	1	1	1	158	155	157	148	148	149	146	147	147	149	202	211	193	206	201	199	191	200	187	202	225	232	222	227	230	221	223	226	231	234	246	251	259	246	244	236	244	257	252
sample-46	1	1	1	1	1	1	1	1	1	1	159	157	163	154	165	161	157	163	160	170	220	223	227	222	237	220	224	238	218	225	271	273	270	267	255	267	265	266	277	266	293	296	298	302	303	310	281	298	299
sample-47	1	1	1	1	1	1	1	1	1	1	178	173	179	179	174	171	184	186	174	184	248	260	241	243	239	234	249	244	239	236	283	289	289	293	278	296	290	287	284	288	317	315	321	322	313	319	316	318	322
sample-48	1	1	1	1	1	1	1	1	1	1	134	110	131	123	129	129	126	127	121	122	159	162	176	170	176	164	168	169	171	183	207	198	200	195	203	202	203	182	195	197	219	222	215	215	220	226	214	218	211
sample-49	1	1	1	1	1	1	1	1	1	1	121	130	127	129	140	129	139	143	129	135	185	188	194	183	187	197	192	184	204	181	215	221	220	223	214	232	224	219	221	225	260	241	240	252	238	246	246	256	239
sample-5	1	1	1	1	1	1	1	1	1	1	194	178	182	174	189	191	172	185	191	184	249	266	245	246	252	252	241	241	247	251	278	292	289	290	294	285	291	306	298	293	321	314	310	326	320	326	312	332	328
sample-50	1	1	1	1	1	1	1	1	1	1	122	120	119	119	110	115	115	117	118	116	148	141	153	157	157	156	150	142	151	143	169	172	177	182	179	178	173	178	173	170	190	181	184	196	186	188	193	183	189
sample-51	1	1	1	1	1	1	1	1	1	1	155	156	164	160	165	173	155	163	158	162	246	231	233	226	234	229	239	231	227	241	280	279	263	286	294	274	273	268	269	261	307	303	317	302	310	306	310	309	289
sample-52	1	1	1	1	1	1	1	1	1	1	122	113	123	113	126	127	119	116	123	117	155	167	162	163	150	171	146	157	160	152	170	174	185	179	176	186	186	179	185	184	188	190	185	194	187	192	189	187	197
sample-53	1	1	1	1	1	1	1	1	1	1	191	181	170	163	175	161	180	180	181	176	239	236	258	249	254	253	258	252	253	243	297	298	295	303	288	280	282	296	287	289	316	324	310	315	320	326	314	312	311
sample-54	1	1	1	1	1	1	1	1	1	1	126	117	123	124	122	123	131	127	122	123	168	164	163	164	162	169	167	151	169	159	188	186	181	191	173	181	185	180	180	184	189	201	196	190	195	180	199	201	192
sample-55	1	1	1	1	1	1	1	1	1	1	111	118	129	119	116	118	119	121	123	108	148	155	153	142	154	153	151	154	152	162	166	171	169	167	177	165	164	172	169	172	184	186	177	186	179	177	178	180	174
sample-56	1	1	1	1	1	1	1	1	1	1	126	137	144	145	138	136	140	137	126	137	182	178	188	181	176	174	174	180	187	181	221	210	211	209	212	221	212	215	226	217	236	228	246	238	236	234	231	234	232
sample-57	1	1	1	1	1	1	1	1	1	1	124	131	134	115	127	112	124	119	122	129	173	169	179	158	180	161	172	166	170	168	201	204	204	202	202	198	201	197	205	200	214	219	233	226	223	215	219	218	208
sample-58	1	1	1	1	1	1	1	1	1	1	125	128	133	142	129	134	125	135	118	115	173	174	174	183	176	175	173	162	168	177	205	200	196	192	202	204	196	197	201	214	219	219	215	223	211	203	211	213	212
sample-59	1	1	1	1	1	1	1	1	1	1	144	133	139	133	125	135	122	136	129	135	175	181	174	169	174	174	180	184	194	192	200	202	200	205	212	205	214	215	203	205	234	228	225	231	223	223	230	220	223
sample-6	1	1	1	1	1	1	1	1	1	1	207	211	203	211	201	205	199	195	196	209	286	285	278	280	288	283	283	296	302	297	347	336	353	349	342	348	334	336	334	341	376	379	386	371	366	376	355	378	375
sample-60	1	1	1	1	1	1	1	1	1	1	45	49	43	56	51	48	50	52	47	45	74	65	69	59	70	67	68	62	69	69	78	74	74	73	77	75	74	75	72	80	81	81	82	82	81	87	72	81	86
sample-61	1	1	1	1	1	1	1	1	1	1	142	142	135	136	140	134	138	146	141	141	187	199	171	181	178	183	184	183	183	178	205	207	206	196	212	216	217	215	223	212	236	220	221	225	233	226	221	219	218
sample-62	1	1	1	1	1	1	1	1	1	1	131	130	126	132	121	117	128	123	123	124	169	152	167	165	166	172	176	171	164	163	186	202	189	182	195	198	197	198	208	190	213	209	227	213	219	226	224	213	213
sample-63	1	1	1	1	1	1	1	1	1	1	173	178	163	164	173	174	181	177	177	176	250	235	250	246	246	245	240	248	248	232	271	269	265	278	272	278	272	271	276	259	308	301	294	296	299	290	305	304	288
sample-64	1	1	1	1	1	1	1	1	1	1	112	107	96	106	106	116	100	110	106	109	135	139	137	137	138	133	138	147	138	139	154	163	157	160	145	151	150	157	157	162	166	167	166	165	165	164	167	169	170
sample-65	1	1	1	1	1	1	1	1	1	1	163	161	171	166	152	160	153	157	166	153	224	217	220	234	218	230	219	221	218	210	256	242	254	258	251	245	247	241	243	243	276	252	273	275	269	265	266	269	267
sample-66	1	1	1	1	1	1	1	1	1	1	68	68	67	67	70	68	66	69	64	68	76	79	76	76	77	76	80	81	78	79	81	81	83	82	82	82	82	82	81	83	83	83	83	83	83	81	83	82	83
sample-67	1	1	1	1	1	1	1	1	1	1	132	137	128	119	124	128	125	125	125	133	164	176	175	171	172	180	179	170	161	173	209	182	201	207	191	205	189	203	206	204	228	224	225	213	216	227	224	226	214
sample-68	1	1	1	1	1	1	1	1	1	1	43	48	51	48	46	48	51	46	48	53	59	58	61	60	56	61	58	61	60	61	61	66	66	65	64	62	65	61	63	63	67	65	66	66	66	69	65	67	68
sample-69	1	1	1	1	1	1	1	1	1	1	110	122	115	110	129	123	115	121	125	118	159	147	162	165	164	157	172	164	158	167	195	189	185	181	182	192	193	189	190	189	210	202	223	208	212	211	206	209	210
sample-7	1	1	1	1	1	1	1	1	1	1	198	201	212	208	217	215	211	222	215	201	309	305	296	286	306	308	299	301	301	304	356	356	356	363	350	377	354	354	364	351	397	400	408	416	383	414	391	394	392
sample-70	1	1	1	1	1	1	1	1	1	1	93	98	98	101	94	98	96	92	99	94	127	132	128	125	128	129	125	127	121	126	156	158	151	145	150	141	142	135	151	148	162	168	171	170	163	165	173	158	163
sample-71	1	1	1	1	1	1	1	1	1	1	122	101	115	114	113	99	110	116	118	118	141	154	153	152	145	153	152	152	145	151	160	171	168	173	168	170	164	175	166	166	183	184	184	190	185	196	186	190	194
sample-72	1	1	1	1	1	1	1	1	1	1	154	132	139	159	136	145	127	141	142	143	185	209	196	200	210	205	201	207	192	199	231	232	238	239	239	254	246	252	223	255	289	274	276	275	265	266	270	276	274
sample-73	1	1	1	1	1	1	1	1	1	1	146	146	150	152	149	161	157	140	145	141	215	205	204	200	207	223	229	208	214	201	250	240	255	244	263	271	265	276	254	263	278	298	288	287	283	286	281	290	276
sample-74	1	1	1	1	1	1	1	1	1	1	139	144	142	138	137	128	142	126	134	135	183	184	191	194	186	191	179	181	180	187	214	237	222	223	223	209	232	219	216	232	246	246	244	246	239	248	242	243	256
sample-75	1	1	1	1	1	1	1	1	1	1	137	146	164	153	137	153	144	148	138	144	197	211	194	206	207	214	206	196	218	200	238	251	244	239	251	250	257	252	235	247	275	285	277	272	268	284	277	277	281
sample-76	1	1	1	1	1	1	1	1	1	1	156	150	153	150	153	149	154	150	163	141	218	203	221	199	214	217	213	244	225	198	272	274	262	251	253	250	259	250	257	278	293	279	292	271	276	287	291	312	293
sample-77	1	1	1	1	1	1	1	1	1	1	143	141	146	144	130	151	150	160	143	158	210	218	201	206	212	220	211	224	219	218	254	265	262	284	270	260	266	252	248	269	295	293	307	293	291	294	296	300	293
sample-78	1	1	1	1	1	1	1	1	1	1	118	114	119	119	118	127	124	119	127	126	174	167	178	168	174	168	183	187	176	167	226	214	211	222	204	214	211	211	203	208	255	240	242	250	234	233	240	240	245
sample-79	1	1	1	1	1	1	1	1	1	1	148	168	170	165	169	170	177	167	174	178	224	239	240	224	243	237	240	233	237	240	277	282	271	273	280	295	276	273	283	278	322	311	309	318	319	319	308	304	311
sample-8	1	1	1	1	1	1	1	1	1	1	206	201	206	212	201	200	192	195	184	191	284	285	290	274	273	283	285	282	287	277	333	330	319	344	344	331	329	335	339	340	359	365	372	382	367	368	381	362	371
sample-80	1	1	1	1	1	1	1	1	1	1	135	143	140	135	138	138	138	138	135	133	187	175	179	182	194	188	182	197	188	191	228	220	229	224	224	222	222	219	233	221	249	249	250	252	256	247	246	249	246
sample-81	1	1	1	1	1	1	1	1	1	1	83	79	79	86	83	79	80	79	71	77	95	100	92	99	92	101	100	95	103	100	113	111	107	113	111	110	103	112	111	107	112	117	120	120	120	119	116	118	118
sample-82	1	1	1	1	1	1	1	1	1	1	84	97	88	85	96	78	79	85	88	93	110	108	109	107	106	105	108	106	112	109	117	119	121	127	121	120	121	119	112	121	124	128	130	125	123	129	124	121	131
sample-83	1	1	1	1	1	1	1	1	1	1	182	178	171	175	177	177	172	183	171	171	254	228	239	243	236	250	244	243	252	239	284	273	283	292	290	272	281	294	285	297	329	315	324	323	307	315	327	305	326
sample-84	1	1	1	1	1	1	1	1	1	1	138	151	141	133	134	137	137	132	138	126	184	178	177	191	182	188	208	188	175	194	217	217	223	232	215	230	219	226	227	227	234	259	249	247	247	247	238	245	239
sample-85	1	1	1	1	1	1	1	1	1	1	135	132	135	119	134	133	147	137	138	121	179	174	183	188	183	195	190	183	183	183	201	213	209	209	222	208	230	212	222	212	238	233	231	221	237	228	232	247	240
sample-86	1	1	1	1	1	1	1	1	1	1	122	101	117	108	111	101	111	110	112	119	168	160	150	159	167	160	154	150	169	167	199	180	187	182	194	189	192	190	197	184	208	206	203	203	205	207	207	209	218
sample-87	1	1	1	1	1	1	1	1	1	1	145	140	141	142	138	149	125	139	136	161	196	202	195	196	192	205	197	201	194	197	232	243	235	224	227	236	251	234	240	246	258	266	257	271	271	261	256	254	259
sample-88	1	1	1	1	1	1	1	1	1	1	117	125	135	130	121	127	122	127	128	125	171	174	168	166	158	181	173	164	165	176	202	212	206	202	201	208	205	205	199	205	237	222	222	218	227	221	220	230	234
sample-89	1	1	1	1	1	1	1	1	1	1	128	117	131	132	120	127	135	132	124	126	176	174	182	180	177	183	173	182	152	176	200	196	213	192	209	215	202	198	209	205	225	225	226	229	218	223	231	236	224
sample-9	1	1	1	1	1	1	1	1	1	1	188	189	184	168	173	187	180	186	194	192	252	273	256	263	258	258	251	252	260	262	310	314	316	298	307	316	299	301	302	319	342	346	333	338	339	344	331	333	330
sample-90	1	1	1	1	1	1	1	1	1	1	155	149	152	152	160	147	145	153	149	157	234	217	203	218	210	210	226	211	223	215	280	256	254	255	261	258	257	279	261	258	290	291	296	280	281	305	277	285	275
sample-91	1	1	1	1	1	1	1	1	1	1	131	118	137	144	131	150	130	141	135	131	187	189	194	189	193	188	183	199	198	182	228	225	215	215	225	214	220	223	232	217	249	243	254	242	243	244	250	237	232
sample-92	1	1	1	1	1	1	1	1	1	1	146	158	149	145	141	129	148	144	154	148	203	201	208	214	210	208	211	209	214	215	260	266	244	262	255	239	244	244	256	257	269	272	279	273	288	275	279	277	277
sample-93	1	1	1	1	1	1	1	1	1	1	110	103	101	107	106	103	111	103	110	106	133	137	142	146	145	144	147	146	132	141	163	157	158	161	169	169	163	162	159	163	177	172	171	169	173	174	175	173	176
sample-94	1	1	1	1	1	1	1	1	1	1	109	111	109	100	102	117	103	107	116	100	150	136	142	138	141	146	147	138	143	148	156	162	151	161	156	155	162	166	159	169	180	181	172	165	171	170	169	172	163
sample-95	1	1	1	1	1	1	1	1	1	1	125	130	123	118	128	133	125	136	118	122	172	167	176	164	169	172	164	173	169	168	194	175	189	193	184	203	186	198	192	193	209	201	204	207	202	215	209	209	213
sample-96	1	1	1	1	1	1	1	1	1	1	119	134	131	128	119	131	136	134	124	123	180	174	171	173	172	189	176	184	175	186	209	217	215	207	202	201	204	210	208	218	237	242	233	221	233	229	225	229	232
[truncated: 54 more columns]
