# Supplementary material for: Consistent patterns in 16S and 18S microbial diversity from the shells of the common and widespread red-eared slider turtle (Trachemys scripta)
Source: PLoS One. 2020 Dec 28;15(12):e0244489. doi: 10.1371/journal.pone.0244489 (PMC7769255; doi:10.1371/journal.pone.0244489)
Supplement: S2 Appendix — This folder contains comma-delimited alpha rarefaction tables for 16 and 18S Faith’s Phylogenetic Diversity, Observed OTUs and Shannon diversity for all samples, as well as the corresponding alpha rarefaction curve images for these diversity indices for all samples. Identifying sample information is found in the final three columns of each rarefaction table. (ZIP) [file pone.0244489.s002.zip › S2_Appendix/16S.faith_pd.csv]

sample #	depth-1_iter-1	depth-1_iter-2	depth-1_iter-3	depth-1_iter-4	depth-1_iter-5	depth-1_iter-6	depth-1_iter-7	depth-1_iter-8	depth-1_iter-9	depth-1_iter-10	depth-445_iter-1	depth-445_iter-2	depth-445_iter-3	depth-445_iter-4	depth-445_iter-5	depth-445_iter-6	depth-445_iter-7	depth-445_iter-8	depth-445_iter-9	depth-445_iter-10	depth-889_iter-1	depth-889_iter-2	depth-889_iter-3	depth-889_iter-4	depth-889_iter-5	depth-889_iter-6	depth-889_iter-7	depth-889_iter-8	depth-889_iter-9	depth-889_iter-10	depth-1334_iter-1	depth-1334_iter-2	depth-1334_iter-3	depth-1334_iter-4	depth-1334_iter-5	depth-1334_iter-6	depth-1334_iter-7	depth-1334_iter-8	depth-1334_iter-9	depth-1334_iter-10	depth-1778_iter-1	depth-1778_iter-2	depth-1778_iter-3	depth-1778_iter-4	depth-1778_iter-5	depth-1778_iter-6	depth-1778_iter-7	depth-1778_iter-8	depth-1778_iter-9
sample-1	2.252912587	2.257234942	2.216225919	1.931237528	2.164158803	2.527929419	2.187832595	2.148960033	1.982740444	2.166372201	24.88049	21.85332124	25.94374748	24.77382099	25.88843911	23.80706257	26.07206684	24.85983674	22.82839432	23.70971843	32.40615137	33.18140407	35.07029487	33.3638572	34.72800935	32.9109596	34.13733715	32.09683972	32.19318267	30.85833388	37.48410166	36.46771879	33.74902515	35.47304852	34.76770809	37.61330775	37.26195628	36.7478692	37.40119377	37.42159927	35.48502634	38.47148433	40.0808458	40.07232176	36.86922706	37.51105888	37.99793786	39.02074773	39.05539023
sample-10	2.143433461	1.972853611	2.016988738	1.907414851	2.106192831	2.036514045	2.572206041	2.554790649	1.957870706	2.036514045	31.78777534	29.56905236	31.46698313	31.73534264	29.46012677	28.96899371	29.67533274	30.96363646	29.39091141	29.80359369	40.3102656	37.3862811	39.24189598	38.0018328	38.80945153	39.25400934	38.44476178	39.53044885	38.59038307	39.88337749	44.30518148	44.13874928	42.84203544	45.65513064	43.97467019	46.05943114	46.2674418	45.25661471	43.40274526	42.38488907	48.06088904	48.37708132	45.81458942	48.57741246	47.3000694	46.10071989	46.91591713	45.66266407	46.9980563
sample-11	2.16138679	1.988604721	2.162157509	2.128382293	2.114514265	2.014333033	1.974901427	2.010110198	2.040855712	1.982740444	27.32150338	30.59553405	27.66972069	29.29630894	29.49176817	28.73717984	27.78435655	29.93082151	29.19662767	29.27253169	35.39018179	34.51433101	35.63913882	37.95961532	36.46145871	37.00607385	37.12689615	36.59426874	36.88943897	35.58192485	39.09183802	39.89650034	40.91568542	40.71461497	40.32830985	40.77542083	39.91538129	38.84545963	41.15984733	40.85432403	43.48582729	43.18310542	42.73457375	43.01204187	43.18358077	42.95753951	43.89241957	45.08779777	45.00886612
sample-12	1.995626509	2.110980831	2.040921409	1.995626509	2.550091756	2.060331853	2.126677893	2.534108348	2.16138679	2.263012356	27.75911113	27.50276567	28.87138913	29.63523186	29.53251587	28.33091168	25.9148131	27.55462656	28.33307437	28.04639103	36.08569303	35.68636933	33.96307859	36.13403657	33.96809838	34.76652723	34.75512359	35.8658276	34.03433002	34.34354608	39.16733143	38.1714564	39.60425657	38.95654941	37.72527406	38.54837896	38.92292868	37.26994848	38.48922113	37.5451158	40.72640041	40.69998809	41.7943229	42.06984382	42.40005743	40.93480556	41.22417202	42.04580026	39.71156964
sample-13	2.123103714	2.369034971	1.99142189	2.283178305	2.075062547	2.415409957	2.22772908	2.186057109	2.273979428	2.376729958	26.89975113	30.08543208	27.82304638	28.05391866	28.02287952	27.97757412	29.64664286	29.05469646	30.09920774	29.42570484	36.50046935	36.93372956	35.60230125	35.83035383	37.95758963	35.86040409	35.90465685	37.07748597	35.2437422	37.42544122	40.5736457	39.82448324	39.26146782	38.62232485	39.4607942	39.62189426	40.64863164	39.2133275	39.91970818	42.60433355	43.95719001	43.64478895	43.88861908	43.52750912	42.03669495	45.33566707	40.9996218	43.1129292	42.75434874
sample-14	2.018261832	2.054484629	2.040901906	2.534108348	2.437842099	2.064901959	1.963237487	2.273979428	2.029931993	2.071752989	27.3039121	27.09851473	28.3294979	27.48611524	28.18246518	26.99539656	28.3346122	28.82629533	27.53275628	28.86935982	35.60464365	35.1986331	35.48593772	34.61722708	34.74622662	35.84490919	33.96825951	37.87177081	36.6720632	35.69352764	37.94927028	37.48310318	38.19951514	37.3418818	39.21070623	39.50469435	38.4075299	38.11541587	38.97987987	38.38814784	40.60940656	40.02649671	41.17903307	41.0301625	40.75044691	40.36180405	42.51864096	40.83758887	40.84617873
sample-15	2.123103714	1.972002433	1.995626509	2.237246121	2.131588385	1.957870706	2.237246121	2.0768032	2.016988738	2.030360329	28.97732126	30.87687033	29.34430527	28.15419137	29.69708134	30.98782968	28.11132551	31.07759902	28.77526044	28.7930284	37.21863764	37.07622313	37.71381861	37.9891112	38.27516532	36.36756781	39.71475545	38.99170928	34.14987138	35.56745961	42.24923858	42.47214955	38.78449331	43.03848052	41.56439882	42.26596869	40.87352771	41.50922195	41.6100314	42.12450917	45.77095049	44.55114095	44.13729502	44.45394124	45.38994598	43.83276549	43.5786767	44.28377606	43.83071278
sample-16	1.970196656	2.232572187	2.179335971	2.065375871	1.913547208	2.191440402	2.022305063	1.948780521	2.16138679	2.075062547	31.09333308	28.590137	28.51538264	30.08833194	29.5174821	30.10338918	31.01878226	29.39265217	28.25107727	29.22483025	40.36884019	36.24053534	38.18951058	40.82405782	36.50637344	39.29806189	39.06141953	37.17567339	35.52340573	36.77468815	44.02213854	42.5977261	41.32713482	42.93887772	44.04546615	43.93616136	42.45231384	43.7044585	42.91758735	41.84186968	47.36568835	46.42661401	47.3419837	47.14346707	48.12604027	47.68967926	47.78997301	46.645078	46.47790637
sample-17	2.106192831	1.943247661	2.533841616	1.97893677	2.162157509	2.022305063	2.088701867	2.028137135	2.008470138	2.624270208	25.45870486	22.96938594	22.86915128	22.80835845	23.176518	24.75408956	24.76057557	26.26307314	24.27738596	25.69996043	30.23186873	30.56915859	29.06307253	30.11442584	29.50394599	30.1038746	30.54670238	30.07995498	27.57171105	29.85439646	30.93967305	34.66511986	32.89768963	34.09348189	31.82685971	32.46394714	32.88751763	34.00153262	32.20469513	34.95430858	31.83833921	33.27143534	36.37852144	36.04560311	33.96033126	35.68551825	34.9599589	34.16095319	35.87166276
sample-18	2.040855712	2.424304179	2.276259337	1.97266995	2.29501937	2.576609977	1.974901427	2.174851857	2.269974386	2.008705228	31.37712017	29.69635936	29.99698614	28.82094595	29.87812393	28.41627012	29.41222098	30.58834758	30.61056706	30.03056182	37.14211835	38.91691208	38.60133008	38.68548865	36.16952101	37.52128013	38.40682636	36.75742223	37.9144215	37.52109581	43.12377782	43.08809052	41.43099316	42.53326649	43.36015744	43.96638083	43.71582245	42.84786753	41.84916753	43.00311468	43.90448975	45.63234132	44.55290769	44.39750096	45.92231211	46.87411327	44.41458889	45.14688194	46.21021546
sample-19	2.29501937	1.959152019	1.999945329	2.530133927	1.91340105	1.959152019	2.348659108	2.11626493	2.174851857	2.60411168	25.00853092	24.94569849	23.57540827	22.46280627	24.19814457	24.10943411	21.99920654	24.82116086	22.4651163	24.53977462	30.17589235	29.96063053	31.93297716	30.42539084	30.82599845	31.64962831	28.77284037	29.71984216	30.95329566	31.58260699	34.00119473	32.63116109	32.17582501	34.2265922	32.51088897	33.18220795	34.0632225	34.62547156	31.97281796	33.05400252	34.68712487	35.50563065	34.77033155	35.36215274	35.25546982	35.04069942	33.36423177	35.25814566	34.4144167
sample-2	2.192014785	2.319420017	2.281043198	2.529300021	1.931237528	2.073605781	2.192014785	2.163545466	2.022437667	2.273979428	24.00004579	24.21835451	22.3113591	23.45505532	25.07549104	25.05352818	22.92757082	21.80906764	23.45759596	22.76581096	29.63859539	29.58140941	28.45548106	30.13753161	27.42683872	30.46772204	30.15871237	29.47859591	26.47049856	30.34640481	32.7882271	33.18751807	31.21016931	31.34513058	31.67916068	31.94554922	31.25347933	31.24337901	31.54470666	32.62727272	33.96306344	34.14202937	34.34109269	33.39427051	35.17560996	34.55315739	35.58119767	34.95102984	34.54266084
sample-20	2.17134104	2.109078023	2.163545466	2.105765673	1.969104332	2.291502418	2.390593063	1.982740444	2.028137135	2.582755179	25.1831832	25.00529156	24.46941745	23.50734949	24.58632569	24.20135764	25.19595455	23.72736117	24.44064111	25.42739326	32.40649485	29.68139269	29.86615287	30.51463892	31.6939907	32.06959895	30.77315904	29.86633007	32.37803274	32.39454764	37.17761223	36.25994588	36.26545033	33.53381547	35.93072461	34.39775473	35.83035736	33.48357252	35.11105548	34.73471113	38.33667987	38.93298633	37.91623551	35.81122663	38.19533459	38.90531448	38.02011439	36.50647085	40.02039078
sample-21	2.001907131	1.980120304	1.920922555	2.537625696	2.173009922	2.028137135	2.387210384	2.054484629	2.040855712	1.957870706	27.94083346	25.35971889	24.88141027	26.2694802	26.0301779	24.06492364	26.98460465	23.66439947	25.04551686	25.02512044	32.45499559	30.98407854	29.75684317	32.44767411	32.7483068	32.97799861	33.1294394	31.86490149	33.14598769	31.87123599	36.22124468	34.56009472	36.59894841	34.3891927	36.03982038	37.13867724	37.07363672	35.20486562	34.65874674	36.03851222	40.33967046	39.07032051	38.509019	38.05381713	38.59201081	37.92380325	39.4500512	37.57564785	38.62899915
sample-22	2.009477686	2.016255026	2.181315992	1.989976569	2.047952966	2.034399771	2.018261832	1.960598442	1.957578362	2.062137091	27.2656904	25.76247062	25.21300588	25.59334861	25.43139936	24.41790751	27.5848891	26.5154419	27.79436715	25.52800759	32.86589192	32.35045679	32.28663671	33.23310802	33.12368272	33.28196443	34.13745536	33.26763244	33.57138973	32.45361559	38.284962	36.67092902	35.77495976	38.51235528	37.04954826	36.58629492	36.25043501	38.51511771	35.49479588	36.50253255	39.60204872	38.27835614	38.61892831	39.35111082	40.739324	38.65847231	40.8022484	39.31829382	38.49785256
sample-23	2.171600064	2.16132364	2.267704962	1.903139607	2.047952966	2.262617859	2.171600064	2.424304179	1.925510495	2.319003286	20.05811101	19.44281482	20.43543103	19.67537868	20.50999892	20.65090282	20.46883652	20.18688056	20.76668762	19.9330498	24.25378515	22.76124372	22.80942347	23.83274826	23.73657437	23.69712581	23.13536876	22.41353722	22.55646622	23.70748366	24.52272916	25.80397471	24.6047745	24.9491484	25.22364234	25.90686672	24.95134417	24.7159229	25.02458342	25.04314527	26.00740372	25.36545563	25.75474297	25.86837041	25.3250596	25.53183643	25.50538305	26.26724087	25.38062302
sample-26	2.499826017	2.018272848	1.951682755	2.067667406	2.557851336	2.506058016	1.977521614	2.533841616	2.144586692	1.989669114	25.61560138	25.62225194	24.19478845	24.15348069	26.51797233	24.6435559	24.409399	26.26243768	24.65745165	23.92942996	30.94261635	31.09484217	31.70487654	32.04656503	32.29178595	31.29300875	30.58731223	30.71175055	30.62998073	31.64072173	33.49870052	35.10020024	35.62216175	34.11890711	34.91120065	35.69153877	34.43434034	34.25240092	33.73767369	34.14414791	37.07576323	37.32428787	38.66716217	37.53693641	38.09594765	38.30376604	38.2852859	36.69445372	36.37697303
sample-27	2.002457759	2.018261832	2.046638241	2.508182208	2.0768032	2.081588132	2.163545466	2.184692424	2.329521583	1.963237487	22.33525675	22.23336603	21.81871406	21.02379007	21.39626286	22.20433629	22.29668105	22.03820969	22.91638698	21.81195174	25.84087215	26.13805687	26.28840482	26.02478624	26.75010984	25.24256763	26.16056666	26.34682169	24.95049425	24.32564469	26.88161987	26.43252185	27.06216167	26.98230987	26.87270448	26.97108616	26.45683574	26.40705057	27.09492575	27.04913643	27.36281484	27.52240303	27.32622612	27.28571492	27.47876469	27.23095266	27.37287405	26.69619903	27.12707674
sample-28	2.018261832	2.022305063	2.264632911	1.982740444	2.493451394	2.535073168	2.066348643	2.183557306	2.499826017	2.051988977	21.99730948	20.70398086	20.98395918	21.96414505	22.22287129	21.70143914	20.29784251	21.58102011	21.27373058	21.59235962	26.69441462	25.8975483	26.49887697	22.96014548	24.79878926	27.78747178	26.39529445	26.98127713	26.63691668	27.78258406	30.70589754	29.13648195	30.94791893	29.86436496	30.50626607	31.596829	30.80519921	30.82620179	30.89517555	29.19307695	31.91542689	33.16209445	32.14235776	31.19919818	31.98297419	32.98623232	32.24003878	33.10372895	32.48445952
sample-29	2.022305063	2.251469061	2.499826017	2.028137135	2.163545466	2.499826017	2.362121372	1.956271756	2.018261832	1.982740444	19.07809925	18.87105637	18.85449566	19.9285898	20.12450305	17.25111042	18.54519016	18.55786884	18.74119557	19.42429355	22.19867428	24.3130726	24.68427689	23.87709808	23.73198422	23.38612469	22.77840222	24.83002375	24.68893034	25.09962734	28.31578685	26.30335314	26.9229064	26.66975629	26.13955403	27.70013064	26.52320463	26.99933647	27.31259257	25.84217476	27.37262391	29.84244402	28.01174696	28.04824725	27.95407749	29.26691172	28.18862487	28.27911946	28.60932157
sample-3	2.002457759	2.014588997	1.977521614	2.036690405	1.95299319	2.293111382	1.925335752	2.070762677	2.0167474	2.153246957	24.43099212	25.12955396	23.40892391	25.86214431	23.65900499	25.10523578	24.82555721	26.53001701	25.51426594	24.1508399	29.20881146	29.83845429	32.14004695	31.44687258	30.05575429	31.65716769	30.86001947	32.72656019	31.23435325	32.55031633	33.53979211	32.58823767	35.39748611	32.84477011	34.52658402	35.69677546	35.3418412	35.9888452	33.37935437	33.54796621	35.49273099	36.32991862	36.53149952	34.91271741	36.79100663	36.82918368	37.35906571	36.28485326	37.17159428
sample-30	2.508182208	1.982740444	2.094412407	2.159585819	2.163545466	2.251469061	2.022305063	2.022305063	1.932507073	2.27287457	21.93848396	23.55891858	22.31035963	21.93670569	21.24117477	21.80126139	22.01245321	24.03323355	21.44158622	24.18351964	28.85334949	27.31503483	27.10189133	28.91734083	27.30853837	28.19411237	27.41647957	28.49689803	28.10961544	28.03309838	31.44806622	31.8923705	31.43537692	30.85367081	30.13096287	30.66379782	32.25047033	29.85351338	29.20908818	29.69796067	32.24477122	32.3357428	33.91218534	33.78462921	34.23616174	31.38840058	31.99076828	33.27085993	32.17166085
sample-31	2.006900545	1.969420366	2.527929419	2.535073168	2.018261832	1.963237487	2.017020307	2.017356516	1.969319287	2.348659108	23.1522193	23.26734488	24.01338845	24.06939306	23.5163786	23.41747519	22.75909781	24.34521472	24.56718672	23.36113103	31.0379579	30.67381588	30.29716094	29.67858969	30.48702203	29.54769009	31.6166805	29.03237985	29.33562389	31.70166213	32.99877365	31.60825859	33.01164467	32.48525213	32.19979673	32.58710791	32.61105936	32.8373964	33.42955771	31.98914968	34.62177995	34.18845663	35.38189479	35.25175424	35.39362901	34.7222616	35.49487571	35.91439174	35.88584543
sample-32	1.923992023	1.977521614	1.960779349	2.040855712	1.982740444	2.226489836	1.985089698	2.017020307	1.956271756	1.97266995	25.860202	25.44071137	26.0456606	24.95202989	25.32559635	24.18051487	25.10029106	26.18311124	27.89999536	25.40419388	32.69221063	30.18058856	32.65148717	30.24820776	32.34356288	32.13145581	30.54843912	32.44661297	32.95764918	32.39696025	35.36690196	35.41659099	36.38709377	34.7444294	35.51419216	34.53666068	34.83906498	34.4558422	34.59675752	34.60214165	36.96630677	36.34453064	37.69945847	38.61309034	36.71552185	37.64288675	36.98924954	37.59469097	36.40716048
sample-33	2.095065871	1.989669114	2.049227153	1.956271756	2.018261832	1.969104332	1.957870706	2.075062547	1.995626509	2.434878206	17.69220582	17.56674189	17.36710952	18.09783875	17.62390302	17.54500269	15.29597935	16.72572947	17.40614518	17.3221868	21.76804054	21.02126009	19.89950083	19.72256773	21.76207125	19.46627866	20.02924732	19.91608743	22.25410703	21.55865318	22.52356979	23.4069002	22.47822664	23.09287894	21.52696382	22.30270557	23.32585971	22.59405439	22.00084168	21.75837135	24.75659534	23.73491485	22.53137508	24.94257591	23.75577578	24.46584664	22.631647	25.12898487	23.0437841
sample-34	2.001907131	2.251469061	2.280985505	2.270986563	2.427214725	2.869483272	1.92867689	2.065670434	2.140181507	2.106192831	28.15025003	28.64622473	26.66511326	27.73907542	28.8818919	27.99415756	27.78672076	28.95114994	27.32517426	27.66448693	36.52634607	34.59153243	34.31792013	34.88648303	36.58111301	37.71123437	34.98427529	35.92630917	37.12204812	35.81468666	38.86695011	39.46047903	40.71522729	38.8183485	40.38855382	39.44228675	39.13459317	40.44380632	39.57941005	40.11490448	41.92236759	42.06938614	44.51258712	43.13059589	43.0902261	39.98546691	42.65014718	41.04187137	42.02967811
sample-35	1.974343189	2.572336569	2.129696726	1.991193725	2.21791765	2.251469061	2.129696726	2.615527361	2.21791765	2.21791765	17.15234286	17.81358692	17.31498153	18.10281912	17.03957548	18.19368854	17.4381242	17.73064501	17.36340227	18.39419715	19.89730142	20.12554808	21.54074225	21.99416549	20.79700596	23.06155121	22.00043645	18.99200169	21.78447601	21.52080948	22.36730479	23.90316255	23.48558553	22.41789186	22.37777317	23.31800613	21.52124458	22.77698639	23.97793077	23.42821688	23.90957182	24.04204818	24.16377836	24.48312408	24.25463083	23.48339001	25.46044246	23.01763303	24.37659172
sample-36	1.974732001	2.313407964	2.041560353	2.041560353	2.006900545	2.4441633	1.977521614	1.972853611	1.977521614	2.22708327	29.57117456	27.92302118	28.16806986	27.11489196	28.00780704	29.80985154	30.60355678	30.43170087	28.1471597	28.20560961	33.02465665	37.30501368	34.90593953	35.18866273	34.44557654	36.58774261	37.03437322	35.88396143	36.0680404	35.53933419	42.91113058	39.82571084	37.45683217	39.64230389	40.86101942	41.28783252	40.3071555	40.40090583	39.04575574	40.51803639	42.78177752	42.37721579	42.50342738	43.63159928	43.82261789	42.11574003	44.6302343	43.67119522	42.71161098
sample-37	2.040855712	1.939646424	2.230424603	1.949953278	1.950817625	1.932507073	2.331633703	2.212180739	2.083008671	2.466927487	27.34959787	27.04077318	30.00035087	26.65538178	27.27274548	25.29636749	26.20895133	25.68415566	26.57045868	26.33018035	33.6117645	36.2410727	35.2929842	34.67726482	36.26459929	34.97926184	33.7141196	33.88471112	35.34632487	34.36152459	40.23632969	40.03405151	40.84215472	39.09853042	39.72226692	40.41209669	41.21118072	40.17692041	39.63430511	39.7889159	43.34755375	42.90291048	41.91435621	44.16805057	43.23389105	43.13715917	42.37090744	43.06421503	42.89593626
sample-38	2.205885511	2.081239696	2.088701867	2.087716082	2.630363462	2.129696726	1.982740444	2.221692828	1.983065482	2.040868942	23.18919261	20.8864428	21.61500175	22.24771817	20.55043596	21.88974235	21.20276858	20.84533641	20.71826908	22.19486371	28.6746602	26.59607917	25.48438401	29.0162798	27.51490004	28.92609415	28.15434696	28.08086935	26.2188869	26.2698514	31.47367415	29.73130513	28.99872973	31.01236793	30.78163815	29.44028869	33.12409983	30.0332184	28.30724298	31.25408619	32.85988621	33.56660686	34.86655171	32.88407684	32.50724575	32.74022687	32.51883931	32.39217806	31.17267433
sample-39	1.966797709	2.018261832	1.97893677	1.956271756	2.065750226	2.520707807	2.527716689	2.251469061	1.932507073	2.427244048	30.24796127	28.19502602	29.36601047	28.43153852	28.84327601	27.93212448	31.02133077	29.73662403	28.88716335	30.64398993	37.3078386	36.02025197	38.26301407	37.05721351	34.74325765	35.35089781	35.4124765	33.71422178	37.38178142	33.71785946	39.35157055	36.90768338	38.56162177	39.27593757	39.66027022	39.44581511	40.13549296	39.16226656	38.80216928	39.97472755	41.72566681	42.09467484	42.70461949	42.19573455	44.07510273	42.19955687	42.85787258	42.34915971	42.97523797
sample-4	2.023209325	2.011890558	2.040901906	2.163974515	2.033703571	2.028162878	2.030654647	2.20251596	2.319420017	2.220349296	24.35881486	23.19265668	22.93312353	24.59689422	22.52231652	23.23833858	25.18397176	25.56293722	22.83541523	23.73339401	30.67901414	28.73865582	27.99334253	29.92880532	29.02113725	32.31012117	30.45760874	28.31551104	28.39317762	29.96463204	33.70333906	34.96081533	33.8556814	32.59576539	33.22362938	32.61746593	35.05473898	34.49585479	33.10481699	34.66828894	37.46755668	37.39696332	37.40402805	35.95253901	36.20252463	35.84581993	34.3717035	35.18716535	36.21447075
sample-40	2.362121372	2.039739151	2.050379998	2.001907131	2.362121372	2.054484629	1.932089291	2.1368344	2.018261832	1.97893677	17.40127318	20.70018896	20.2799824	19.5927377	18.88605035	18.95062833	20.17472067	20.80296852	21.03409025	19.35564453	24.20280789	23.07044993	23.06416608	23.76247121	25.00229457	23.91767013	24.15734164	23.0613913	23.57175198	24.52795332	27.3909341	26.81645381	26.39770551	26.39829037	26.45099848	26.3502336	26.09675963	25.58886401	27.74995465	26.18563365	28.68616803	28.58319015	29.34555998	27.36009431	29.0263587	27.05366683	27.43253931	29.36741624	29.60282001
sample-41	2.028137135	1.956271756	1.943748091	2.1461356	2.070170127	2.533841616	2.20251596	2.035552322	2.4441633	2.095065871	25.73269806	27.70849839	26.29229996	27.13732218	26.70534444	25.85208206	27.89424885	25.94623464	27.39149265	26.5469592	35.95198962	36.25055734	33.82780739	33.61815219	32.66536878	33.96187949	34.18816882	34.10430922	32.62913805	31.13420721	40.32103245	38.85363819	39.58955963	37.59548664	38.43408891	38.56370769	37.19368391	39.02953729	37.86782194	38.26798647	39.65051398	40.68108435	41.91347179	41.43684484	40.68010096	40.84699575	43.49947531	39.20091337	38.99415254
sample-42	2.084982116	2.028137135	2.460564928	1.966797709	2.028137135	2.543951993	2.514570531	2.018261832	1.974671944	2.129696726	26.56318801	26.32019589	28.38566537	28.10738876	25.25735043	26.28588323	27.37606974	27.04813175	28.58883365	27.48460669	32.63496017	33.64533202	32.2646286	32.26486934	30.98105997	32.5152396	33.4655645	31.22457551	32.23802418	31.61322492	34.54925624	36.02304764	36.1263372	35.57789632	36.2716064	34.51847171	35.77971756	34.405473	34.61710264	35.76237917	37.52217695	38.4502139	37.49864805	38.76845404	36.61376442	36.98326371	37.32648676	37.05119199	39.2657874
sample-43	2.033907463	2.018261832	2.113958042	2.018261832	2.011234614	2.565841924	2.181069968	2.001907131	2.040868942	2.000050661	26.67759359	28.8278926	28.07908091	29.10662218	27.47916223	28.80741081	28.85331394	29.2315152	25.99547639	27.61204625	32.87695327	32.72082181	34.33170129	30.74009324	35.17155739	32.16537705	32.71522435	34.08373455	36.24306538	33.00207152	36.64494119	38.4093556	36.21745595	38.45897191	39.39975298	36.69344483	35.84460845	39.01443878	37.03030504	36.85168367	39.01788625	39.74940132	38.13568297	38.36964084	39.17020956	38.80555394	38.64852067	39.00202091	38.8111375
sample-44	2.028137135	2.065670434	2.427214725	2.08928182	2.329521583	2.548971907	2.144644108	2.084152476	2.362061267	2.39472721	23.37849328	24.14589754	23.09753385	22.86394763	23.95914284	22.95010778	23.60161328	22.34783204	24.18931117	23.51646376	28.82649812	30.87187451	29.00087599	29.29571574	28.47061086	29.27182942	29.35730252	30.59422257	27.04799984	30.77162816	33.405646	32.29353461	32.13111678	33.09502126	32.91508805	32.0029219	34.31769118	31.97192605	29.88500296	31.21705661	34.48627517	34.69190864	32.90000812	33.46567273	34.40160943	33.42263005	33.1283956	34.96584896	37.21443523
sample-45	2.028137135	2.251469061	2.028137135	2.028137135	2.028137135	2.028137135	2.039739151	2.543951993	2.49497174	2.040921409	26.65279142	25.97370872	27.30746851	25.67692859	23.8717188	23.4081153	24.73874558	25.2451544	25.50546547	24.8729268	30.16898601	31.56901715	29.57601769	30.78689227	30.43224174	29.49122127	29.9726388	31.14202316	28.51415337	31.31637014	32.71063366	33.32758121	33.19434303	34.42656009	34.34458435	32.85332846	33.81576865	33.59653781	34.25187566	34.46264173	35.36392973	36.91012551	37.0902499	34.6911742	36.20305596	34.24585417	35.83842616	35.77110023	36.77773737
sample-46	2.562788737	2.040921409	2.499826017	2.362061267	2.129696726	2.527716689	1.956271756	2.125692397	1.974671944	2.129696726	24.93564618	26.35275521	24.88281278	25.08396677	27.75962006	24.55343198	24.64215185	27.21103295	24.26566784	25.35015019	30.31508524	32.73475943	32.37693102	31.30996699	33.24538017	31.23971278	33.90032278	34.23735585	32.07459776	32.97638468	36.62922285	34.65237875	37.52344311	36.30011007	34.72883835	34.57289412	35.84939932	36.78820828	36.24370019	35.67114996	38.45885428	37.71350287	37.13396104	39.88639341	39.99452962	40.93895781	37.16574242	39.3800887	39.01067787
sample-47	2.293111382	2.20251596	2.088701867	2.533841616	2.29108455	1.963237487	2.564467808	2.035552322	2.533841616	2.533841616	25.24159173	25.51223461	27.31615162	26.87302707	25.02700623	26.58592076	26.28999781	26.71168988	24.4374392	25.6437337	31.89132624	34.23678828	32.32011863	31.82595073	31.72708776	30.0705504	32.55788283	31.73035748	31.85382581	31.19135617	34.86261399	36.13228912	35.44232545	36.29289374	35.02223874	36.4485146	35.05401844	35.22813629	34.63358332	35.52043941	37.41395391	37.93344796	38.35777766	39.22096662	36.94509645	38.30031748	37.48695074	37.70753756	38.39621363
sample-48	2.028137135	1.941209277	2.411465819	2.018261832	1.947529777	2.046482947	2.019881111	1.902895998	2.569281129	2.019881111	20.06537056	17.63996883	18.2710455	17.93319394	20.59556006	17.59232896	17.39135247	17.37835889	18.21698923	18.39704464	21.67081853	19.99695772	22.77930542	23.34663811	22.70249768	22.32263294	23.82159472	21.77038449	21.97641426	23.4439605	26.33424067	24.45266256	24.9204149	25.31744963	26.74971133	26.76240053	24.35544555	23.73670019	25.68500136	23.84465543	27.97365825	28.5446175	26.93701164	28.74230547	27.16528644	28.70853706	27.04337268	27.26003381	27.79076562
sample-49	2.098878012	1.956271756	2.21396483	2.21396483	2.078291204	2.21396483	1.933994779	2.21396483	2.018261832	2.087716082	20.60924296	21.45013111	21.40175132	21.54592314	22.85726812	21.1672179	24.87139916	22.99927452	20.65300737	24.14925906	27.93341806	28.98378675	28.79378464	27.92965505	29.3811378	28.44899185	28.63028569	27.22666906	29.18128602	26.57810139	30.07688646	30.54940504	30.69590743	30.71475166	31.72388878	32.59835316	31.4083938	32.32157273	29.36590232	32.04586345	36.14115825	32.32188727	33.1515488	35.25931882	32.57496103	32.43639996	32.95282981	34.98861639	32.11153579
sample-5	2.230424603	1.932507073	2.51757986	2.034399771	2.022305063	2.283178305	1.963237487	2.123088623	2.051988977	2.137589451	27.0588582	25.43531057	24.94444612	25.72557499	25.96139805	26.67251972	22.68535673	26.36127578	26.26237226	26.01669601	31.12056439	33.95678553	32.01169369	32.53612719	30.94404945	30.90103253	30.7284983	32.55881392	31.47747476	32.09561457	34.24480435	37.16206085	34.61089538	35.75355703	35.72479778	34.99149035	36.10730163	37.19670234	36.88234819	36.26782704	39.43586853	38.15400596	37.3128541	39.35909394	39.68260396	40.17797649	37.42254732	40.28370211	38.83974092
sample-50	2.046482947	1.967610068	2.499826017	1.970196656	1.970433374	2.427214725	1.943341321	2.362061267	2.046482947	2.488229854	19.10979138	18.41326521	18.93256768	17.44196062	16.36562121	19.4125421	17.92935228	20.43265993	19.68563053	20.21686187	23.64529864	23.10048047	22.29334578	22.35077052	22.69437854	21.89253819	20.31726397	21.72957766	24.11143794	22.78604547	25.54120214	26.53707056	26.20161038	25.87253633	26.02614289	27.00980277	25.83976874	26.86653414	26.65375631	25.05996605	28.23452539	27.26115011	26.82350282	29.12685513	25.97602147	28.22546318	28.93121651	27.63287821	28.28018395
sample-51	2.29108455	2.022305063	2.660075189	2.018261832	1.910966463	2.022305063	2.21396483	2.162157509	1.977521614	1.932507073	21.84814819	24.65989116	26.26711446	24.32123679	27.24524794	25.89545305	25.21666086	25.5595549	26.07074922	24.50675447	34.21467381	32.6165032	34.13274336	31.70444722	32.03082738	30.65299184	31.21092066	32.35990788	31.83367846	32.54084309	36.9771135	38.2742941	34.99955147	37.16134685	38.66210546	34.31207099	36.82561504	37.1294944	37.11890145	34.16554601	38.45418506	38.19993829	39.65350386	38.18852529	40.4484258	39.46101102	39.6075464	39.7860454	38.66986577
sample-52	2.537335379	2.129696726	2.46831137	2.172498132	1.959655758	2.046482947	2.129696726	2.046482947	2.537335379	1.943341321	18.7285391	17.88933749	19.85211092	19.10974887	18.82924699	20.92552357	17.93845832	17.84125524	18.50547834	17.9064275	20.98375209	24.05451439	22.6971457	23.71455172	21.95285904	26.75616879	23.67241947	23.77777866	24.30194986	23.98499903	24.65106712	25.2414319	27.44248635	25.70249892	25.69919135	27.60882176	27.09222391	23.8984121	26.11082968	26.37314739	27.31194662	27.0229021	26.711102	28.47317262	27.38969016	27.27857243	28.12468748	26.3950251	27.34792249
sample-53	2.453656011	2.041560353	2.57530151	2.041560353	2.251469061	2.151610489	2.251469061	1.933994779	2.041560353	1.9785568	27.02818431	27.63782986	24.85332563	24.625617	26.9491169	22.88023723	26.40339289	25.70329318	26.50003729	23.91625247	31.21378713	29.38711383	31.00595237	30.57933432	31.18963068	31.95505424	32.59592919	32.85897939	30.6187182	30.0384772	36.34861644	37.19933617	34.64156492	35.31799398	35.11578216	34.78347282	35.05747269	36.47176077	34.52927032	35.66577498	37.4956829	37.55078368	37.4889104	37.49270465	39.93663437	38.58892477	36.82322403	37.12843142	37.48714455
sample-54	1.883576586	1.976794288	2.046482947	2.036590651	2.046482947	2.371861635	2.046482947	2.046482947	2.018261832	2.063855887	18.77680985	17.68359232	18.70792887	17.0183144	20.4460827	18.90158872	20.02516243	19.09537803	18.2366553	20.53094489	24.41660538	21.99654647	25.5774055	23.65438177	22.07286862	23.67611844	23.5874857	21.140591	25.94499783	22.6771895	26.43547651	25.09175195	26.62381031	24.4121535	23.84002284	25.16251945	26.18117529	25.22103134	24.26162811	24.88137696	26.91372905	28.04475011	25.99364927	24.80585469	26.90151466	25.50045385	27.99096584	26.42693357	25.4457447
sample-55	2.053497864	2.337725723	2.427214725	2.32920641	2.427214725	2.514570531	2.32920641	2.033078423	1.99451471	2.022305063	18.58751424	18.06325662	20.92496447	18.58849278	17.62277903	18.30809284	18.1063697	18.4705224	19.13996568	16.91139431	21.93305675	23.11353422	22.01098397	22.0183838	21.26519385	22.4293593	22.69693396	22.05896978	22.63181878	23.84831459	23.55784301	24.37379007	24.06681958	24.06349621	24.33867468	24.66905331	23.80212979	24.94768338	24.68922253	23.90896186	26.17021556	25.95572744	25.86626628	26.20092642	25.59772907	25.07039303	25.29755183	26.20940124	25.03867615
sample-56	2.050379998	2.221692828	2.036590651	1.973316544	2.186057109	2.062137091	2.517465647	1.963948824	2.054484629	1.963948824	19.69462091	18.78989071	19.47140493	20.26571194	18.53749418	19.92929039	20.63576117	19.08744938	19.6944453	18.54351511	25.44831665	23.14240026	24.79948904	22.67380314	22.19214143	22.14195523	24.80538858	25.38547927	25.43130974	24.00810015	28.50669957	27.94606076	27.96988912	27.43130069	25.8767922	28.0146581	28.36438188	28.56729738	27.29717968	27.42910938	30.18451144	29.7624844	30.94557052	28.56800877	28.68799768	30.96770701	29.8889974	27.65586463	29.57835511
sample-57	2.535073168	2.429131736	2.567346775	2.429131736	2.337725723	1.942239316	2.331633703	2.331633703	2.018261832	2.337725723	18.83709611	19.48041675	19.36958211	17.88537027	20.04495696	18.01757664	18.08998579	18.96498737	18.86170874	17.01784074	23.52075772	23.34008599	24.86842859	21.50613766	23.26382025	22.47172128	23.86846332	22.28532134	23.00213669	23.76239868	26.01486887	26.21983527	27.70241916	27.88927414	26.7615821	27.79423172	26.45604697	25.99902355	27.1732804	26.38639719	27.3799005	28.32459954	29.87026853	29.01241952	28.40937174	26.6160286	28.17401741	28.17129682	27.08311262
sample-58	2.427214725	2.078935383	1.994066563	2.429131736	2.514570531	2.018261832	2.291502418	1.943983426	1.974901427	1.974671944	17.36498952	19.45539794	18.8351286	21.25135037	19.04097909	18.94088959	18.67918168	20.09991863	19.6977726	18.3349931	23.65072204	24.23810026	24.36355852	26.32188565	24.91196927	23.76387471	22.95564158	23.65972345	23.134379	24.88799546	26.2241383	25.60185692	26.05940865	25.74587158	26.90970205	26.89895747	27.46533785	26.88708343	26.29625861	28.18281281	27.47611325	27.86995756	27.83911642	29.80711007	27.2970608	27.09553424	28.09755574	27.15401563	28.16264557
sample-59	2.514570531	2.427214725	1.932507073	1.977423621	2.018261832	2.04842771	2.022305063	2.427214725	2.162157509	2.01833009	20.14282411	20.72724619	20.12024995	19.56687902	18.47974979	20.239817	19.22835752	19.307283	19.56171599	20.32404086	23.9868629	25.22371566	23.30919938	23.29550868	24.25766408	25.01422514	25.21161909	24.90596363	26.57714906	25.14401813	26.5585883	26.70349375	25.11723644	27.1545463	28.37061837	26.81428241	29.58550844	29.26678465	27.26805197	27.59268136	29.58251262	30.06228328	30.09264036	29.64756597	29.55097661	27.72272269	30.47179766	28.81920014	28.53065576
sample-6	2.006900545	1.972002433	1.993210584	2.20251596	2.576609977	2.354316368	2.002457759	1.943556107	1.969104332	2.404874437	28.63137924	27.83747694	29.12052653	29.36538734	25.27240323	26.93546758	26.93910828	27.06530487	26.56766494	27.6603661	33.20296803	34.56206602	34.04659755	34.20937575	35.05663217	33.64667991	34.640673	35.85802002	34.24215139	36.60017741	39.51303034	39.33003994	41.81038228	40.58185147	39.93674903	39.65268465	38.99161514	38.84772054	38.79603368	41.04575093	41.34416417	41.00749875	43.38249529	42.5558685	42.39616021	42.08031658	41.59007276	42.6278616	43.47794635
sample-60	1.970433374	2.027164718	2.331633703	1.974671944	1.970433374	2.331633703	1.970433374	2.331633703	2.531924342	2.331633703	8.892342682	9.456313606	9.092288239	9.960335314	9.450668645	9.195138143	10.61749969	10.93351745	8.886650454	8.487223995	12.30660929	11.71119377	13.10863451	11.60408003	12.88487653	10.31000732	11.87015622	11.40064224	12.04271605	12.58107467	13.07603063	12.38738307	12.49862803	12.81013128	12.68555564	12.35820558	11.62022274	12.48200628	11.15400639	13.58931936	13.02556209	13.17677669	13.6676605	13.84270194	13.44302622	14.06328624	12.36330125	13.90871271	14.73188825
sample-61	2.362121372	1.986845789	2.026363692	2.022305063	2.065750226	2.294388623	2.018261832	2.018261832	2.022305063	1.950817625	18.5908815	18.95195065	19.08001608	17.60835248	19.64045876	19.19942493	19.96378949	20.53435154	19.56759064	19.10394579	23.89708967	24.06651421	22.55318857	22.97986282	22.72957253	24.33446998	23.25460737	23.69690216	23.54716878	24.00542933	24.9354226	26.16965814	24.96332423	24.96816348	25.7263569	27.07945234	26.67038446	26.51480355	26.23548569	25.9224186	28.54852149	26.99316144	26.87281535	27.83129235	28.61730079	27.56236052	27.82873311	27.20922552	25.97359178
sample-62	2.564467808	2.022305063	1.950817625	1.956271756	2.499826017	2.027164718	1.99451471	2.002457759	2.062137091	2.034156715	19.38595485	20.21870817	20.79938032	19.42836293	17.71018798	18.48168399	19.15191273	20.29020171	18.56762418	18.5482063	24.14640005	21.20160595	23.32193383	23.53411474	23.01843333	25.47742999	24.45017693	23.26606191	23.70692449	22.74609325	25.91881291	26.29224911	26.34986663	26.4144362	25.86184728	25.88967688	27.00393921	25.88560799	27.08798661	25.79138969	28.30784605	27.60042634	29.65937087	27.21100259	28.08098272	29.08884688	29.00013109	28.57035757	27.50374194
sample-63	2.509040726	1.931237528	2.517465647	2.028677551	2.071752989	2.242149188	1.995626509	1.995626509	2.435024077	2.106192831	26.93833468	28.3618378	25.90654952	25.36007926	26.14974042	26.39041917	27.89882894	27.41744594	27.80148084	27.33173185	33.03560171	33.83083544	34.41207957	35.36370002	34.22508203	34.99856999	33.5092066	35.56027536	35.12858898	31.9505537	35.81404489	37.38984323	37.56853664	37.41579767	37.88777658	37.48068125	38.28047236	37.97501798	38.68112204	36.13323804	41.34321304	40.47436361	39.73282947	38.67004813	38.99027713	39.08302095	41.23115282	40.62602089	38.79905109
sample-64	2.003735403	1.932507073	2.499826017	2.180504874	1.982740444	2.205885511	2.046482947	1.977521614	2.60194546	2.21791765	19.91606994	19.01117345	18.24434233	20.260832	18.92989449	20.15604655	18.2979216	19.95406751	20.74555405	19.1610119	21.89592944	22.29375483	22.60834386	21.9671017	23.54438009	21.1217689	22.48771385	24.77152781	21.60844301	23.76793892	24.0831778	24.64539199	24.99838872	24.05389683	24.02054771	23.69340801	23.77120667	24.62964748	24.94526004	25.56805207	25.08168006	26.18153757	26.31291906	25.03822392	26.16900831	24.79184903	25.45248196	25.42093713	27.00036147
sample-65	2.001907131	2.001907131	2.453656011	2.054484629	2.001907131	2.427244048	2.006900545	1.92867689	2.334834669	1.974732001	24.90077901	24.2718782	27.69502585	27.77038466	25.64610019	24.13592105	23.92664947	25.60357156	27.6051949	24.88373409	32.7083253	31.22099688	31.94256764	33.181717	31.900205	31.94375113	32.24575247	30.67202221	30.8081331	30.41668919	35.43662173	33.98665374	34.90789697	36.81218006	35.11574685	34.01650942	35.2811751	33.84740607	35.02713648	35.17715112	38.03863271	35.40177456	37.80928733	37.26723634	37.3258298	37.37859659	36.35415018	37.72346513	37.18724076
sample-66	2.02180886	2.011234614	1.939576752	2.036590651	2.565841924	2.129696726	2.129696726	2.184443055	1.939576752	2.071950155	14.88355388	14.90862761	14.49009082	14.83759702	15.0383264	14.82824926	14.77417806	14.91027755	14.44752971	14.96451887	15.66098588	16.13912887	15.48833919	15.70046665	15.73014457	15.58610697	16.13678851	16.28918817	16.00282185	16.07707788	16.25345335	16.27522539	16.50521556	16.37119935	16.48544439	16.28329598	16.45795035	16.30293922	16.22995951	16.50521556	16.50521556	16.50521556	16.50521556	16.50521556	16.50521556	16.38547022	16.50521556	16.38746956	16.50521556
sample-67	2.018876652	2.390100309	1.940365586	1.955760047	1.932507073	2.153281041	2.32945789	2.05085427	2.070170127	2.070170127	18.016551	20.80735357	19.23589535	18.15874087	18.73869561	18.31203115	20.31780903	19.55672543	18.99384048	18.41552343	23.97322201	23.71415954	25.2439544	23.23650881	22.30866513	24.2028004	24.19958449	23.71891102	23.00066137	22.41227677	26.3669677	23.61307502	26.78595257	25.73844026	25.6764766	28.62419636	24.12693578	25.72598642	27.38435661	26.11939812	29.56220543	28.77413583	30.61179581	27.63279641	29.77543406	27.61431156	28.29261258	28.33271205	28.78508311
sample-68	2.041560353	2.131600525	2.281245418	2.041560353	2.018261832	2.041560353	2.269674875	2.269674875	2.21791765	2.269674875	9.904078238	10.40493028	11.00901857	10.69110654	9.870230799	10.36909811	11.622437	10.08035313	10.7532251	11.0013464	13.11647796	12.07715229	12.18920287	12.44745876	11.81649617	12.9476398	12.29220382	12.81848078	12.34458369	12.20505114	12.43808077	13.55005247	13.46186281	12.87059435	13.64170817	13.00184078	13.51421665	13.24582684	13.10915818	12.36161761	13.80235339	13.61897764	13.46677058	13.90986247	13.21420056	14.09543144	13.81290459	12.87368506	14.08118959
sample-69	2.194105661	2.018261832	2.362121372	2.018261832	2.034156715	2.022305063	2.006900545	2.194105661	1.932507073	2.088701867	18.83187948	19.58672056	18.70073119	18.44978465	20.99266154	18.95183546	19.3014761	20.60191223	18.83703725	19.158877	24.20686727	20.89519725	25.01068551	24.24706087	24.06598579	22.54114728	25.30795989	23.98567777	24.01323341	24.02300408	26.75722449	26.38201164	25.31650184	25.17287305	26.22576947	27.16986959	27.38208892	28.15857153	26.28875436	24.65281291	29.14768729	27.11956736	29.65626682	28.36510821	29.94742766	28.85052026	29.31070687	29.0986051	29.66327489
sample-7	2.255370828	2.083131154	2.22044011	2.023024707	3.026823088	2.223715748	2.054484629	1.97266995	2.126677893	2.029931993	23.3540028	27.11918197	27.33498761	27.61631279	28.39407025	27.98918268	28.4956993	30.72566417	26.91863446	26.28169843	36.17367689	35.47025183	35.29956385	34.44626625	37.68598153	36.82440759	36.81694122	35.19513218	36.90345839	35.55963282	39.86055797	42.40814952	40.40770126	39.70971906	39.03456449	42.48003665	39.6968565	39.58140392	39.82056256	38.96194193	42.65543243	43.56203016	44.20270512	43.96255037	42.36730007	44.08542407	43.28056459	43.04968422	42.68643403
sample-70	2.348659108	2.514570531	2.21791765	2.046792533	2.379098882	2.406871305	1.987123718	2.329521583	2.32920641	2.514570531	15.74593155	16.83699236	16.84843035	17.67627081	16.46543251	16.67653359	16.43536745	14.22637792	17.13208875	15.93902591	20.1550165	20.77654607	19.84080065	18.77968737	18.99764727	19.50294252	19.45052087	20.61805817	18.41838198	18.29694542	21.8466011	21.64644005	21.02097057	21.04223861	21.95632818	20.55444874	21.11498337	20.09746261	22.62359757	21.16941901	23.73683216	24.82145761	24.16902047	23.57966823	23.26722417	23.97250223	24.41658091	22.30006659	22.12330037
sample-71	1.977521614	2.562882591	1.956271756	2.362061267	2.548971907	2.04842771	2.155208952	2.075062547	2.051412639	2.427214725	23.75240284	20.62552584	21.00156248	22.50060311	21.62579715	20.44617638	22.096879	22.99102862	23.02139903	23.36913715	26.45722852	26.59086436	26.87304357	27.26047249	26.08230266	26.90208362	26.56585388	26.38525129	26.09562497	26.53286688	27.99989647	28.6829012	28.76746685	28.5654423	28.41045473	28.92897077	28.33856969	29.92055319	29.00495716	29.07187391	30.41324509	30.75871304	29.80338011	31.34721319	30.91759353	31.50502495	30.52875909	31.30421349	31.37358978
sample-72	1.883576586	2.511076124	2.088701867	2.499826017	2.124234447	2.294388623	2.018261832	2.188109577	2.075062547	2.088701867	26.17973891	20.71062969	23.81855048	23.94489313	23.19518671	23.68230174	22.98144256	22.98482573	22.44905683	22.91243448	28.16901037	31.11402306	30.66123293	28.14410444	31.46003967	30.18506687	28.69595592	30.32013633	28.51424981	28.80412522	33.22003443	32.85039903	34.99763697	32.89136582	33.87901932	34.26110068	33.43925087	35.80586314	32.10480989	34.97976995	39.04359486	36.97127862	38.32907944	36.89210617	36.38825788	34.14640667	35.37258838	36.82557197	37.41234572
sample-73	1.932507073	2.427214725	2.0768032	2.070170127	2.499826017	2.051412639	2.427214725	2.537335379	2.362121372	1.932507073	24.89656189	24.89937535	26.55930455	24.49395961	25.76474772	25.24243582	26.18930918	24.07022526	23.98887594	20.89153874	31.03047474	30.5598939	29.80325768	28.27191108	31.45200141	32.08288955	33.79707829	29.2668362	31.79849539	30.44949899	34.21990148	33.57047576	34.8753346	34.17706883	34.98855796	37.29553164	35.00643146	38.23160629	36.0512633	36.86891558	37.79134118	38.56090873	38.90122406	38.45644845	37.81700762	38.16298662	37.32744751	38.55410931	38.80624946
sample-74	2.499826017	2.182731684	2.067667406	2.075062547	2.17134104	2.291502418	2.013503486	2.040855712	2.062137091	2.002457759	22.67035568	24.78944178	23.85012281	25.53938271	23.46579291	21.96515396	23.63254507	22.90646087	23.04462176	24.18313143	28.9613678	28.27683328	29.90700916	30.28911132	29.35346916	29.13676729	28.46700505	28.70339807	29.00605927	29.57717215	31.70347048	35.37893869	32.13655831	33.42340856	33.34985225	32.70813417	33.30068584	33.03075311	32.37446428	34.22145822	34.31588814	35.50070223	35.60185517	36.76969355	36.23995982	35.49727885	34.65463338	35.89607403	37.06396138
sample-75	2.188109577	2.221692828	2.476581108	2.499826017	2.04842771	2.075062547	2.228328136	1.968986421	2.088701867	2.051412639	24.23146787	23.97520233	26.22281589	25.08926944	24.39911109	25.38243988	24.85781419	25.96832389	23.79748167	24.96289885	30.0293195	31.84905224	30.38815242	29.99630274	30.78792968	31.65813981	30.31586176	29.04631084	32.39069571	30.07960489	33.53875005	35.40403302	34.64523005	34.42579015	35.57081202	35.21628894	35.6254098	35.66390914	34.13022561	34.47017114	37.65306418	38.70689513	37.96490756	37.48558222	35.80762403	38.80064774	37.52053789	38.3420986	38.3592319
sample-76	2.051412639	1.942239316	1.956271756	2.051412639	2.075062547	2.533841616	2.051412639	2.427214725	2.032540698	2.095065871	25.66680744	25.41935743	25.5870695	23.9860032	24.70275774	24.29033681	24.75126447	25.64911232	26.21035574	23.8840422	29.80696945	30.98248267	32.42876624	29.85053461	30.95887213	30.6174657	31.01863742	34.40137074	33.58522487	31.31051798	37.34669594	36.17022897	35.91698672	34.28016781	34.79292295	33.74975363	35.90536245	34.77846615	35.08195551	38.42233543	39.73130366	38.6264275	39.04208161	36.32631704	37.50149349	38.42133302	38.39706941	40.22053659	38.26456126
sample-77	1.933994779	2.113958042	2.499826017	2.075062547	2.075062547	2.041572352	2.427214725	2.028677551	2.466865732	1.9595131	23.82139824	23.26996838	25.45366805	24.08888855	21.55677693	24.9905554	22.42686283	26.03369551	25.05220939	25.45163719	30.88451072	32.86775287	29.68521004	31.49777824	30.90163678	32.72199388	31.15922085	33.18212308	33.57222708	32.64497124	33.99098076	35.86436935	37.81803509	38.44649331	37.84157089	37.73917183	37.84718286	36.84740635	34.63320856	37.66767504	41.17049352	40.84577553	40.4906853	38.92466226	39.54670846	39.20904286	38.36287976	40.60732396	39.88040914
sample-78	2.075062547	2.407970496	2.21791765	2.427214725	2.430160727	2.188109577	2.537335379	2.182731684	2.088701867	1.950620861	23.52100728	23.10506234	21.96339342	22.15211081	22.81143168	22.96805736	23.45888414	23.18506434	23.77756439	23.37343229	27.38170723	28.29607893	29.27337889	27.21575429	28.31926298	28.33722089	29.22081408	30.99534008	29.62468041	26.49282613	34.83606752	32.3948905	31.06006432	33.94730566	30.37277431	31.74630219	31.97833145	32.35381891	30.09906701	32.44816643	36.30016767	35.33097248	35.67090159	35.52904198	33.1163291	33.97073989	34.49135635	35.45673449	33.69241716
sample-79	2.017407981	2.051988977	1.974901427	2.174739222	2.013693467	1.910966463	2.535073168	2.030360329	2.006900545	2.054484629	22.23043568	26.49542153	24.79631712	26.01498751	25.75256975	27.45143943	27.25355763	24.65104285	25.93700834	26.25363367	30.29597623	32.49229658	32.46132465	30.3455465	33.00056066	32.1033154	32.57318751	31.28903262	32.78283724	33.69768231	37.28414716	36.75863687	34.31842325	34.41807655	35.99460226	38.71167029	37.1022503	35.9448912	37.40286245	36.21753691	39.5830802	37.6159557	39.32009707	41.29389766	39.67939467	39.7062318	39.63639571	37.27411762	40.1229006
sample-8	2.109078023	2.131588385	2.083131154	2.040901906	2.036514045	2.166372201	1.973316544	2.569686912	1.973316544	1.970196656	24.79413616	24.5354929	26.73067165	26.54340435	25.22699713	25.61515935	25.83653136	24.55917906	23.60829223	23.89452812	33.90429942	31.94891102	33.10128636	30.6817198	33.62978639	32.26872626	32.86342336	31.65264327	33.67022048	32.68766208	37.07412823	35.95493421	35.52824453	37.14167565	37.87635482	34.76290862	36.9131236	36.60988601	35.74338161	38.90910619	38.66699787	39.84418295	41.68194181	40.62981388	39.3297198	40.85829546	40.50490306	40.51974605	40.04590619
sample-80	2.260488687	2.362121372	2.593346677	2.435024077	2.188109577	2.362061267	2.188109577	1.970433374	2.537335379	2.075062547	23.32692064	24.5602962	24.73549217	23.50611758	23.92211521	24.69668353	25.1584265	23.92331663	23.87287554	25.07353857	29.44678192	29.03896865	29.96252464	30.09379165	31.62949208	30.59987572	30.41763202	31.68632622	29.97962812	30.90549194	34.42078836	34.39757622	34.3623869	34.32234899	34.94042925	33.58208393	34.11190576	31.56804377	34.1601286	33.96278439	35.65143008	37.0287416	36.12210919	36.00545182	36.91641349	37.22619929	36.97535313	35.40884816	36.47750912
sample-81	2.104193306	1.972238715	2.157464661	2.28484275	1.950392624	2.018261832	1.977153483	2.018261832	2.157464661	1.974732001	14.58226989	14.17895601	13.57599903	14.18179711	13.67353878	14.06037824	14.13799165	14.28779477	12.67593056	14.02077076	15.88761985	16.40569884	15.53800713	16.14853871	14.97287026	16.37411998	16.49243571	15.81373336	17.20321185	16.43486821	18.37963123	17.52404325	17.50337848	18.37070019	18.3027633	18.04790129	16.39007947	18.49449136	18.18985683	17.54207701	17.81449106	18.45122159	19.12956514	18.96143866	18.92233199	18.64890727	18.71845776	18.59598383	19.0778896
sample-82	1.974732001	1.974732001	2.157464661	2.157464661	2.113477141	1.950392624	2.001907131	2.059116205	2.21791765	1.97124097	13.78685725	15.49873104	13.69210548	14.21432706	15.81556803	13.87570469	13.15311658	14.68431096	14.00051364	15.9674253	16.55105037	16.90730114	16.92771637	17.02106065	16.2339735	16.91988971	17.41723164	16.40437262	17.67990385	16.85884836	18.02246428	18.31699483	18.41227629	19.34973808	18.74067466	18.60830755	18.45693605	18.43417203	17.59076005	18.9540665	19.16496739	19.14321265	20.35357244	19.14582466	18.59331093	19.73063475	18.77773063	18.72864052	20.11461042
sample-83	2.329521583	2.000050661	1.969104332	2.21791765	2.040868942	2.018261832	1.932895442	1.999803376	1.977521614	1.957971275	27.60991411	26.33349287	24.44530631	26.40002185	25.98530474	26.35443815	24.41073627	26.4919833	26.44927861	25.58482534	32.68138062	29.49413348	31.94603601	32.16468956	30.96979497	33.75155513	32.99079075	32.3299548	33.36975605	31.38269247	35.06043313	34.58255975	35.33393387	37.51074323	36.2109178	34.03992915	35.93244979	36.99792553	36.15968506	35.64130357	40.81073616	37.89703489	39.33520589	38.83811611	38.04125552	37.79938334	39.37877431	36.76451824	39.85874146
sample-84	2.157464661	2.533841616	2.028137135	2.075062547	1.982740444	2.051988977	2.084982116	1.969104332	2.0768032	2.009767155	22.61206106	25.81846982	23.59657648	22.85635078	23.31253115	23.52245444	23.64519914	23.08259288	23.04092818	20.58378104	27.60142921	28.6680636	29.16682202	28.75121677	27.39761637	28.42517532	32.25802598	28.65211305	26.6800602	29.06701396	31.91288373	31.99872342	33.08472812	33.40568285	30.14817519	34.09406005	33.16912322	31.62814904	33.56958793	34.39390391	33.37935157	37.24882026	35.13764454	33.96764108	34.49366128	33.50754904	34.07242601	33.85719772	33.3089476
sample-85	2.006900545	2.04842771	1.959767829	2.095065871	2.251469061	2.362121372	2.051988977	2.362121372	1.982740444	2.018261832	21.723801	22.8115677	23.24947619	21.30116737	23.38419763	22.00060919	24.24875164	23.10730936	23.82340066	21.27745772	25.79485389	28.30578885	29.98363922	30.82628579	29.21026689	29.94167739	30.00135259	28.48428113	28.45757079	29.85040392	30.03203219	33.32183682	31.39401399	32.67751093	33.40374331	32.25265639	33.66375962	31.55661864	33.48989874	32.03978081	34.80898838	33.21607323	33.81840976	32.65186187	35.08043944	34.32339757	34.89803628	36.46924157	34.67740014
sample-86	2.035374503	2.051988977	2.035374503	1.977521614	2.006165667	1.969422614	2.040921409	1.870047209	2.035374503	2.035374503	20.69086657	16.99696634	19.13559749	17.72659044	18.56635515	17.37663487	18.04347731	18.0724401	18.2775471	18.18176383	25.72062925	23.93574552	21.904403	24.70629802	22.12108301	23.945924	24.68323765	22.53931282	23.02178305	24.04399368	28.45388659	23.80840286	27.17323862	27.34256544	24.49405836	25.75428929	26.06853366	25.37857161	26.66774805	26.68382944	28.2001542	30.46665741	29.02860845	27.95425149	27.95336156	30.18111467	29.83888625	30.47852744	29.5113631
sample-87	2.123103714	1.957870706	2.362061267	2.060331853	2.251469061	2.051988977	2.006900545	2.029931993	2.040868942	2.39472721	21.61072976	22.34547733	22.60128272	24.09629917	22.76827334	24.65694548	21.92773541	22.62497036	22.68937724	27.11776934	28.28808511	29.10292431	28.73302732	29.94230865	27.6094039	31.11691651	29.04283941	28.31923998	29.36312101	27.01720259	31.9016344	33.58198729	32.60376215	32.03945379	31.72676862	32.23598412	34.94219321	32.98770842	32.79618621	34.69122726	37.02468295	35.95335332	35.20922805	37.33369882	37.43699227	34.62162117	34.46238093	33.5156606	34.22420438
sample-88	2.040921409	2.563697376	2.434878206	2.362121372	1.977521614	1.956271756	2.630363462	2.040868942	2.186057109	1.939646424	19.91632134	21.04609745	21.37131272	22.57990866	20.10451533	21.18763973	21.19374677	22.4020093	21.31257807	20.94226166	26.29785234	25.42486542	26.09038447	26.75619028	24.07435557	28.69206208	26.32163113	25.88022607	24.88482949	24.91149203	29.38556919	30.40151535	29.71243798	28.09593972	29.21850372	29.22794477	31.50300569	29.93014407	30.76213143	30.53145877	33.09443946	31.14759753	31.71448453	31.65116494	31.16754317	32.50564851	32.37647107	33.4531078	32.93357463
sample-89	2.040921409	2.017125792	2.0768032	2.603057933	1.977521614	2.563697376	1.956271756	2.348659108	2.155321736	2.365021822	22.29944148	21.31983625	21.72401646	22.71484787	20.90072182	21.32625091	24.40251542	22.59428124	22.47448198	21.93441021	26.83801478	26.72209053	27.82891864	26.86480855	28.81710194	27.26202265	28.28780991	27.35389518	24.92159503	27.00466747	31.31441896	29.78291494	32.27379546	29.77811974	31.53097067	31.01610695	29.61109322	29.40386015	31.4990691	31.76882936	33.4870411	33.47398644	32.45895927	31.42206638	32.97281063	33.3547602	32.45748064	34.50187504	33.6348205
sample-9	2.319420017	2.018261832	2.137589451	2.09621236	2.191440402	2.08928182	2.319420017	1.939646424	2.167157052	2.001907131	27.06008846	27.21489053	27.1585425	24.72270941	26.16382721	28.30584779	26.58778656	24.74239324	26.89124791	26.19964429	32.36463541	33.76679814	34.14867905	33.78753957	34.26365115	33.16330208	34.03891527	32.98623392	34.37716882	33.89192689	37.07969223	39.12542083	39.13757988	37.66862519	39.24012603	38.38403863	37.010138	36.78669	37.31748953	39.85484307	41.4579348	41.4724958	40.59612878	40.89329563	40.82706065	41.36829265	39.41111868	41.13906826	40.59361662
sample-90	1.969104332	1.932507073	2.246610123	1.990747003	2.018261832	2.362121372	2.075062547	2.0768032	2.001907131	2.075062547	24.25702273	24.29113736	22.98010063	24.33180845	24.56186516	23.76799252	23.51383511	25.36803226	23.95582301	24.06395624	32.58363795	30.97834157	28.22529609	31.16739699	30.86565412	29.69973609	31.6110708	31.12741078	29.94339315	29.88994116	37.01280055	34.7854373	34.10687478	33.86419245	34.56743743	33.56988204	33.64783056	35.69061998	35.60110222	34.91398151	38.30912896	38.44358356	36.83852616	38.69423548	36.40430948	39.53480552	37.43835301	37.95355997	35.89867654
sample-91	2.533841616	1.982740444	2.040868942	3.026823088	2.006900545	2.071752989	2.028137135	2.081588132	2.040868942	2.569686912	21.46862652	19.89794971	22.88357928	23.6472116	20.01711382	22.66891121	23.12473785	23.36688553	22.10214355	22.68879242	28.68253359	26.12443508	27.51981937	28.08219383	28.32382916	27.83497329	27.95310023	29.27942529	28.67318747	26.91879142	31.14914984	31.4739786	29.4543118	29.84732541	32.25902791	29.64846583	30.1135855	31.15329406	32.03386991	30.8606723	33.62205347	32.97559611	34.10916082	32.69611661	32.3567637	32.58165001	33.82327204	31.41979524	31.04487212
sample-92	2.421496442	2.493451394	2.022305063	1.931237528	2.603057933	2.362061267	2.348659108	2.105765673	2.348659108	2.051988977	23.04023106	24.44737828	24.296747	23.74054058	25.4328781	21.23850682	23.18506516	23.87219913	24.8487794	23.70865674	30.1878435	31.43178303	28.78860016	31.26440702	31.9309748	30.39609884	30.235463	31.67757124	31.07654181	31.9757888	34.69551703	37.96494272	34.82688874	35.51862927	33.43708447	33.38203236	33.47478273	33.78478507	34.93074086	35.36047282	37.84209709	38.29193805	36.73413112	37.99399718	38.6038301	37.66244871	37.94760566	37.7978954	38.09966958
sample-93	2.194105661	2.039739151	1.956271756	1.956271756	2.039739151	2.251469061	2.018261832	2.035374503	2.039739151	2.039739151	18.61339229	17.46778656	17.26245639	17.52395202	16.86864675	16.61926728	17.78535454	16.81400585	18.16553123	17.42245891	19.74016353	20.28632765	21.30918041	22.33548424	21.08323412	21.0515723	22.20830957	20.90656392	20.31015984	20.00103494	23.58003431	22.52837295	22.76881129	22.38939696	23.18246633	23.70523805	22.27634639	23.07811228	21.92232719	23.73941156	24.5581133	24.26545696	23.55136987	23.57706023	24.55393999	24.0368151	24.61022796	24.33347172	23.74853602
sample-94	2.033907463	2.040921409	2.630363462	2.129696726	1.956271756	1.990549626	2.545225507	2.084982116	2.050090114	1.956271756	21.29898193	20.61218869	20.2677603	18.61446634	18.57009837	20.55689037	19.62388938	20.57429998	21.05300275	19.64794168	24.18543871	22.98355171	24.38884564	23.47660105	23.89840388	24.41899591	25.04170429	23.42652117	23.80212413	24.56867606	26.15237584	26.55485962	25.10412462	26.60545159	25.3014478	24.97156139	25.05214274	26.72118594	25.66465644	27.42820358	28.12658094	28.25953645	27.28554469	26.1379758	28.14549599	26.78148071	26.45362615	26.60244338	26.46905951
sample-95	1.963948824	1.933131793	1.963948824	2.390100309	2.088701867	2.499826017	1.979524321	2.21396483	2.390100309	2.390100309	19.36414368	20.20547599	20.15511981	19.46225623	20.64312291	21.22902562	19.57475369	19.5851262	20.40418731	19.99693058	25.19906253	25.37942192	26.55710335	24.45157722	24.60578857	24.99337782	24.26045074	24.63759663	24.81151823	24.12858879	26.42172702	25.40292852	26.14658948	27.73257966	26.82114137	27.36696168	26.66629914	27.62002696	26.81215171	27.28990221	28.77032957	27.58915458	28.80918481	29.00572965	27.77540256	30.08534567	29.25791938	29.58451045	29.66767447
sample-96	2.129696726	2.521937982	2.545225507	2.362061267	2.078183708	2.537335379	2.362061267	1.970433374	2.018261832	1.932507073	22.70171676	25.37133447	23.31400182	22.4166728	22.45030085	23.77313051	24.24909951	24.42312375	22.07718948	21.99751522	29.39727302	28.04103698	26.89421302	26.52092618	29.5490671	29.00926417	29.0193233	29.50250953	28.90045881	30.98943648	32.82848892	32.1701148	33.1914654	30.47755903	31.8562831	30.31807564	31.86559305	31.20069864	31.76925756	33.48470826	35.67670843	36.05837601	35.86814859	34.21884201	34.73026905	33.64022349	32.44257171	34.50590307	33.91521449
[truncated: 54 more columns]
