# Supplementary material for: Consistent patterns in 16S and 18S microbial diversity from the shells of the common and widespread red-eared slider turtle (Trachemys scripta)
Source: PLoS One. 2020 Dec 28;15(12):e0244489. doi: 10.1371/journal.pone.0244489 (PMC7769255; doi:10.1371/journal.pone.0244489)
Supplement: S2 Appendix — This folder contains comma-delimited alpha rarefaction tables for 16 and 18S Faith’s Phylogenetic Diversity, Observed OTUs and Shannon diversity for all samples, as well as the corresponding alpha rarefaction curve images for these diversity indices for all samples. Identifying sample information is found in the final three columns of each rarefaction table. (ZIP) [file pone.0244489.s002.zip › S2_Appendix/18S.observed_otus.csv]

sample #	depth-1_iter-1	depth-1_iter-2	depth-1_iter-3	depth-1_iter-4	depth-1_iter-5	depth-1_iter-6	depth-1_iter-7	depth-1_iter-8	depth-1_iter-9	depth-1_iter-10	depth-445_iter-1	depth-445_iter-2	depth-445_iter-3	depth-445_iter-4	depth-445_iter-5	depth-445_iter-6	depth-445_iter-7	depth-445_iter-8	depth-445_iter-9	depth-445_iter-10	depth-889_iter-1	depth-889_iter-2	depth-889_iter-3	depth-889_iter-4	depth-889_iter-5	depth-889_iter-6	depth-889_iter-7	depth-889_iter-8	depth-889_iter-9	depth-889_iter-10	depth-1334_iter-1	depth-1334_iter-2	depth-1334_iter-3	depth-1334_iter-4	depth-1334_iter-5	depth-1334_iter-6	depth-1334_iter-7	depth-1334_iter-8	depth-1334_iter-9	depth-1334_iter-10	depth-1778_iter-1	depth-1778_iter-2	depth-1778_iter-3	depth-1778_iter-4	depth-1778_iter-5	depth-1778_iter-6	depth-1778_iter-7	depth-1778_iter-8	depth-1778_iter-9
sample-1	1	1	1	1	1	1	1	1	1	1	42	35	41	40	42	45	39	41	45	44	57	52	48	57	51	55	51	54	51	54	60	59	56	59	65	59	60	57	59	62	63	62	62	66	65	64	65	61	65
sample-10	1	1	1	1	1	1	1	1	1	1	31	37	36	40	36	36	35	39	35	33	45	45	41	39	42	39	42	43	44	40	42	51	48	49	51	45	47	47	50	44	52	50	53	54	52	47	50	59	45
sample-11	1	1	1	1	1	1	1	1	1	1	19	23	28	20	26	21	25	21	23	26	32	35	32	29	31	31	29	28	27	35	35	35	33	32	35	36	41	38	37	35	38	37	40	38	39	36	37	39	38
sample-12	1	1	1	1	1	1	1	1	1	1	33	42	36	38	37	34	37	34	37	38	46	40	45	48	45	43	48	46	43	41	52	50	54	50	48	51	52	52	54	46	55	57	50	54	55	56	58	53	53
sample-13	1	1	1	1	1	1	1	1	1	1	44	51	50	48	48	46	43	42	54	48	55	59	59	60	65	56	61	65	55	63	67	63	59	71	59	68	64	68	67	59	68	69	64	69	67	69	72	66	62
sample-14	1	1	1	1	1	1	1	1	1	1	55	49	51	49	51	51	53	49	54	54	55	56	61	62	65	63	58	64	62	63	67	65	69	68	70	68	65	68	69	71	69	71	70	71	76	69	75	73	70
sample-15	1	1	1	1	1	1	1	1	1	1	19	14	15	14	19	16	12	16	19	14	14	20	18	21	16	21	21	23	20	19	22	22	20	22	23	23	23	21	24	19	22	23	25	24	24	21	29	30	23
sample-16	1	1	1	1	1	1	1	1	1	1	38	41	43	47	41	42	35	35	43	44	50	51	49	48	52	48	51	50	50	53	56	58	53	51	54	56	55	54	56	55	55	58	57	58	59	60	53	60	55
sample-17	1	1	1	1	1	1	1	1	1	1	29	22	23	27	23	30	28	23	26	26	36	31	31	32	33	29	32	35	34	34	38	40	38	35	37	36	41	36	37	37	41	40	43	43	42	41	38	42	47
sample-18	1	1	1	1	1	1	1	1	1	1	50	51	49	49	52	46	48	47	49	46	53	54	56	54	59	59	56	60	57	55	62	62	57	61	61	60	60	61	61	61	61	62	60	60	64	65	61	62	61
sample-19	1	1	1	1	1	1	1	1	1	1	55	53	53	53	53	50	55	50	50	51	59	62	62	61	60	59	62	61	61	61	64	63	66	60	62	62	62	65	66	66	66	67	66	64	64	65	67	66	66
sample-2	1	1	1	1	1	1	1	1	1	1	51	50	47	54	54	48	54	47	43	58	64	59	61	59	61	56	62	57	58	64	63	65	69	69	63	64	65	63	62	69	71	68	67	68	72	65	71	68	69
sample-20	1	1	1	1	1	1	1	1	1	1	44	38	40	36	43	38	41	41	44	37	55	50	48	45	51	49	47	49	49	50	49	57	52	50	59	53	55	57	52	49	57	55	52	55	54	55	58	57	56
sample-21	1	1	1	1	1	1	1	1	1	1	37	38	40	31	37	37	31	35	39	33	49	43	47	48	46	50	45	49	47	47	48	48	51	51	52	51	55	50	47	45	49	59	49	57	54	60	57	54	51
sample-22	1	1	1	1	1	1	1	1	1	1	20	19	18	21	19	20	22	22	22	22	27	32	28	28	27	28	25	32	26	34	33	29	30	36	32	35	33	32	32	31	33	33	38	35	34	37	37	34	36
sample-23	1	1	1	1	1	1	1	1	1	1	28	31	24	31	26	31	28	27	27	27	35	37	40	35	34	33	37	40	35	34	41	37	38	38	37	37	38	42	43	37	41	40	42	41	42	43	41	46	40
sample-26	1	1	1	1	1	1	1	1	1	1	12	8	8	8	9	9	8	7	10	9	11	13	14	11	11	11	8	14	11	11	12	13	15	13	13	13	15	15	9	12	15	16	13	15	14	14	13	12	13
sample-27	1	1	1	1	1	1	1	1	1	1	15	16	14	17	16	16	16	16	12	14	17	15	17	18	19	20	18	17	20	18	19	21	19	21	19	16	20	22	17	19	22	23	21	19	21	20	18	19	20
sample-28	1	1	1	1	1	1	1	1	1	1	6	6	7	6	6	8	6	7	6	6	8	8	8	6	7	8	7	6	8	8	11	8	7	9	9	8	8	8	8	9	8	12	10	7	6	10	10	8	9
sample-29	1	1	1	1	1	1	1	1	1	1	10	10	5	6	8	8	8	11	10	5	11	8	13	13	8	9	10	9	10	10	13	12	10	10	12	10	12	10	10	10	11	13	11	12	11	14	11	13	13
sample-3	1	1	1	1	1	1	1	1	1	1	33	33	28	35	38	33	38	34	32	34	47	46	47	44	42	42	43	49	43	44	50	52	51	45	51	47	51	48	47	49	51	52	53	49	54	52	54	53	54
sample-30	1	1	1	1	1	1	1	1	1	1	2	5	7	6	8	6	3	5	8	6	6	7	8	6	6	8	8	7	7	9	8	9	7	8	9	11	8	9	9	8	11	6	10	9	7	9	8	11	10
sample-31	1	1	1	1	1	1	1	1	1	1	6	4	6	6	5	4	5	6	5	3	6	8	8	8	10	8	8	12	8	7	11	11	10	9	9	8	9	10	9	10	10	12	13	9	11	12	11	10	9
sample-32	1	1	1	1	1	1	1	1	1	1	7	6	5	5	6	5	5	7	8	4	7	7	8	8	8	8	7	7	8	10	9	12	11	9	8	7	10	10	11	9	9	10	10	9	10	8	10	8	10
sample-33	1	1	1	1	1	1	1	1	1	1	7	5	6	6	10	9	6	4	8	5	11	7	7	7	8	8	7	9	6	7	9	12	11	8	9	11	10	13	9	9	10	10	10	10	12	9	8	11	11
sample-34	1	1	1	1	1	1	1	1	1	1	22	22	24	22	23	20	24	22	26	21	25	26	25	25	27	26	23	28	25	25	26	27	25	26	28	26	27	25	27	25	29	27	27	29	28	29	29	29	28
sample-35	1	1	1	1	1	1	1	1	1	1	5	10	6	7	5	7	7	4	8	6	9	10	8	9	10	8	9	10	8	11	12	13	10	8	10	11	10	12	9	10	10	11	13	10	13	11	12	11	12
sample-36	1	1	1	1	1	1	1	1	1	1	19	22	19	16	17	19	18	21	21	20	22	28	24	22	26	27	24	25	24	23	25	27	31	28	29	30	27	30	30	25	32	32	32	29	30	31	32	29	32
sample-37	1	1	1	1	1	1	1	1	1	1	10	8	9	10	11	10	7	9	8	10	12	9	17	14	15	8	11	12	11	16	13	14	11	14	15	12	14	14	16	15	16	13	17	15	15	15	17	15	14
sample-38	1	1	1	1	1	1	1	1	1	1	15	11	12	15	14	15	11	15	9	13	13	18	19	15	18	14	20	18	15	18	18	19	23	20	22	20	19	21	17	19	22	21	22	19	19	20	23	25	25
sample-39	1	1	1	1	1	1	1	1	1	1	19	24	17	23	22	24	23	21	24	22	28	29	26	30	31	35	32	27	29	28	34	34	40	33	38	35	34	38	33	36	40	37	35	40	39	39	38	35	35
sample-4	1	1	1	1	1	1	1	1	1	1	48	53	49	52	53	57	51	53	50	54	60	55	58	59	62	59	58	57	60	59	62	57	61	63	60	61	59	62	60	64	64	63	63	62	62	62	63	62	59
sample-40	1	1	1	1	1	1	1	1	1	1	44	42	39	43	44	40	41	38	41	39	55	52	46	54	52	50	52	49	49	55	58	56	55	53	58	54	55	54	58	57	58	60	63	60	61	57	58	59	61
sample-41	1	1	1	1	1	1	1	1	1	1	13	22	20	18	21	16	20	20	24	18	26	20	23	22	29	23	25	26	26	26	26	27	24	28	22	28	31	28	22	23	26	32	30	29	25	24	26	30	28
sample-42	1	1	1	1	1	1	1	1	1	1	15	17	20	19	22	20	27	18	19	19	30	28	24	26	22	29	22	26	27	28	26	28	29	30	27	26	28	26	30	27	35	34	35	30	33	26	36	31	33
sample-43	1	1	1	1	1	1	1	1	1	1	19	19	17	17	16	19	12	18	19	19	20	22	19	21	21	23	19	21	21	23	22	24	23	22	23	24	24	22	22	23	26	25	23	25	24	25	24	26	24
sample-44	1	1	1	1	1	1	1	1	1	1	10	11	9	12	12	9	13	12	11	12	13	13	19	12	11	16	16	16	14	12	15	19	18	16	17	17	18	14	15	14	16	17	16	15	18	18	16	19	15
sample-45	1	1	1	1	1	1	1	1	1	1	16	13	15	15	17	14	15	15	14	14	17	17	16	15	18	15	15	18	15	15	17	16	18	19	19	21	18	16	17	19	19	18	17	20	20	19	20	18	20
sample-46	1	1	1	1	1	1	1	1	1	1	12	12	9	11	14	15	13	13	12	14	11	15	11	15	15	16	14	17	14	12	15	18	18	17	17	20	14	19	18	18	18	20	18	18	19	21	21	21	19
sample-47	1	1	1	1	1	1	1	1	1	1	51	53	50	54	50	51	53	51	52	52	59	61	60	60	59	57	58	60	58	58	61	62	60	62	62	60	61	58	63	62	61	62	62	63	62	63	63	63	63
sample-48	1	1	1	1	1	1	1	1	1	1	9	5	5	6	6	6	6	5	9	5	10	10	10	9	10	10	11	14	12	8	8	15	14	8	11	13	13	13	15	10	15	12	12	15	13	16	15	14	9
sample-49	1	1	1	1	1	1	1	1	1	1	16	17	19	17	19	20	18	20	24	19	25	25	23	25	23	26	25	23	26	20	27	28	28	31	28	26	28	28	26	28	30	31	28	31	31	29	30	29	32
sample-5	1	1	1	1	1	1	1	1	1	1	28	31	32	27	31	32	32	34	26	26	34	33	36	38	34	38	37	37	36	35	42	37	36	39	43	42	40	42	39	40	45	45	46	43	41	41	46	44	48
sample-50	1	1	1	1	1	1	1	1	1	1	3	2	1	4	1	3	2	7	2	2	5	3	2	2	4	4	2	4	2	3	3	3	1	3	2	5	3	4	4	4	4	3	3	3	5	5	7	5	6
sample-51	1	1	1	1	1	1	1	1	1	1	12	10	11	12	12	9	11	11	11	11	14	17	15	14	13	12	13	14	15	14	16	15	17	13	16	15	15	15	15	12	16	17	15	14	16	15	16	16	16
sample-52	1	1	1	1	1	1	1	1	1	1	2	5	5	5	6	6	5	7	6	6	6	9	6	9	8	8	7	8	6	7	9	9	10	8	7	9	8	7	9	6	9	10	10	10	9	9	8	9	8
sample-53	1	1	1	1	1	1	1	1	1	1	11	10	7	10	8	11	10	10	9	10	11	11	12	12	12	12	13	12	12	12	11	13	13	13	12	13	12	13	13	12	13	13	13	12	13	13	11	13	13
sample-54	1	1	1	1	1	1	1	1	1	1	6	7	7	7	5	6	7	5	4	7	8	7	9	8	7	6	9	8	9	9	10	9	11	10	8	8	7	8	7	8	9	7	10	8	10	10	10	9	8
sample-55	1	1	1	1	1	1	1	1	1	1	22	24	23	26	29	31	25	26	34	26	29	36	36	35	32	39	35	35	36	38	42	38	43	43	41	44	42	39	46	42	49	45	51	50	47	49	46	47	44
sample-56	1	1	1	1	1	1	1	1	1	1	35	34	33	32	34	31	32	34	35	29	43	40	42	43	45	44	42	42	40	43	46	46	44	47	52	54	47	47	45	45	51	56	51	50	50	51	51	52	52
sample-57	1	1	1	1	1	1	1	1	1	1	21	26	28	27	31	35	23	30	26	23	33	31	36	36	32	35	32	35	35	37	33	35	37	37	37	39	35	36	35	35	43	40	40	39	40	41	38	37	47
sample-58	1	1	1	1	1	1	1	1	1	1	29	31	30	31	29	34	28	32	31	34	38	43	39	35	38	36	36	36	38	34	44	39	47	42	44	42	45	41	49	44	47	48	45	46	44	49	45	44	45
sample-59	1	1	1	1	1	1	1	1	1	1	13	9	11	6	12	12	10	11	11	10	13	15	15	16	14	16	14	16	17	20	23	18	18	16	21	17	16	18	19	17	21	20	18	17	21	23	14	19	14
sample-6	1	1	1	1	1	1	1	1	1	1	28	29	30	34	33	33	31	28	30	31	46	42	47	44	45	41	39	42	43	44	50	45	45	47	46	49	46	48	49	40	51	50	47	56	52	49	52	55	56
sample-60	1	1	1	1	1	1	1	1	1	1	17	17	16	14	16	15	19	11	18	16	17	20	26	21	19	19	21	20	26	23	24	19	28	23	22	24	23	25	22	24	24	27	25	27	24	25	28	27	23
sample-61	1	1	1	1	1	1	1	1	1	1	18	21	18	21	23	22	20	16	20	19	24	21	26	24	25	22	23	23	22	22	29	30	26	27	25	32	25	26	27	29	26	28	27	34	27	30	32	30	32
sample-62	1	1	1	1	1	1	1	1	1	1	15	10	11	12	13	13	13	13	15	13	17	13	18	14	17	15	16	18	14	17	18	16	17	20	17	19	17	20	18	16	23	20	19	18	19	19	18	19	18
sample-63	1	1	1	1	1	1	1	1	1	1	21	17	15	14	18	16	14	13	18	21	22	19	23	22	20	24	20	22	17	20	26	30	25	27	24	30	31	28	31	29	29	28	32	32	28	33	24	33	34
sample-64	1	1	1	1	1	1	1	1	1	1	10	9	10	7	10	8	10	9	11	9	12	14	12	12	13	14	12	15	12	12	12	16	14	12	10	13	12	14	16	15	16	15	17	16	14	15	17	17	17
sample-65	1	1	1	1	1	1	1	1	1	1	32	33	30	35	31	31	30	33	27	38	38	39	37	39	31	35	39	39	32	34	40	40	44	40	41	39	39	41	43	40	43	42	42	42	43	42	41	42	41
sample-66	1	1	1	1	1	1	1	1	1	1	21	23	25	23	24	24	21	24	25	21	26	27	28	26	25	26	26	27	28	27	28	27	26	28	28	28	28	28	26	26	28	28	28	29	28	29	28	29	29
sample-67	1	1	1	1	1	1	1	1	1	1	25	26	25	24	21	24	23	23	25	23	27	27	27	31	27	26	30	25	30	26	30	30	27	28	28	28	25	30	29	31	31	31	30	29	31	30	30	29	29
sample-68	1	1	1	1	1	1	1	1	1	1	10	12	12	10	10	11	10	11	11	9	10	10	12	10	10	10	10	10	11	10	11	12	10	12	11	12	11	13	12	12	11	12	12	12	12	11	12	12	12
sample-69	1	1	1	1	1	1	1	1	1	1	18	20	19	19	24	18	20	17	17	20	23	26	26	20	25	26	31	28	26	24	27	25	27	27	28	28	26	25	30	29	27	31	32	30	28	29	28	27	32
sample-7	1	1	1	1	1	1	1	1	1	1	50	57	57	51	56	53	54	50	54	53	64	69	62	65	59	67	68	64	61	67	81	69	70	75	69	72	75	78	80	78	77	77	73	74	76	75	71	73	73
sample-70	1	1	1	1	1	1	1	1	1	1	6	8	6	7	7	7	6	7	8	7	8	8	8	9	8	7	9	8	8	9	10	11	7	9	10	8	9	11	12	8	10	12	11	11	9	11	10	12	11
sample-71	1	1	1	1	1	1	1	1	1	1	16	14	13	15	10	13	12	13	13	13	16	17	13	18	13	15	14	13	15	17	18	16	17	19	19	17	14	20	16	17	18	21	17	21	19	19	25	18	18
sample-72	1	1	1	1	1	1	1	1	1	1	9	13	15	10	8	12	13	11	13	9	13	13	12	15	11	12	9	10	10	11	17	13	16	15	17	13	15	13	13	15	16	14	16	14	19	15	14	17	18
sample-73	1	1	1	1	1	1	1	1	1	1	10	11	12	13	13	12	9	14	13	8	16	14	16	15	17	15	13	16	15	15	19	21	19	18	15	23	17	14	18	15	23	19	19	19	22	21	21	19	18
sample-74	1	1	1	1	1	1	1	1	1	1	11	10	9	10	10	8	9	10	10	11	14	14	14	15	11	13	14	16	12	14	14	15	12	13	15	15	14	13	17	14	21	18	18	13	17	19	15	17	19
sample-75	1	1	1	1	1	1	1	1	1	1	6	5	6	6	6	6	5	6	7	6	9	6	8	7	6	7	8	7	8	8	9	7	9	9	7	9	9	7	9	8	11	9	10	7	8	6	9	10	9
sample-76	1	1	1	1	1	1	1	1	1	1	7	9	6	6	7	6	7	7	9	5	7	7	9	8	7	7	7	8	7	8	9	9	10	8	9	11	9	9	9	7	9	9	9	10	11	9	9	9	12
sample-77	1	1	1	1	1	1	1	1	1	1	8	10	13	13	10	8	11	10	8	9	13	14	14	13	19	11	10	16	10	13	17	16	15	15	15	17	15	17	15	13	14	19	17	18	19	20	16	16	16
sample-78	1	1	1	1	1	1	1	1	1	1	7	9	9	9	8	9	10	6	8	9	12	10	8	14	10	10	12	11	12	11	13	11	14	12	15	13	10	13	12	13	13	13	13	14	12	12	14	11	13
sample-79	1	1	1	1	1	1	1	1	1	1	18	14	19	13	18	14	14	13	19	15	22	20	22	20	20	23	23	25	22	23	21	23	25	19	22	21	23	21	22	26	23	23	25	23	24	23	26	26	23
sample-8	1	1	1	1	1	1	1	1	1	1	29	28	28	28	27	26	28	28	27	26	28	29	29	29	28	28	28	28	29	28	29	28	28	29	29	28	28	28	29	29	29	28	29	29	29	29	29	29	29
sample-80	1	1	1	1	1	1	1	1	1	1	4	3	4	4	3	4	4	5	2	4	4	5	4	5	5	4	6	4	4	6	6	4	5	7	6	4	6	5	5	8	8	5	7	5	6	4	6	7	5
sample-81	1	1	1	1	1	1	1	1	1	1	41	40	44	43	46	39	41	47	45	42	49	55	50	47	46	47	55	46	52	51	52	51	54	54	51	56	52	56	53	54	56	58	58	54	57	53	57	53	52
sample-82	1	1	1	1	1	1	1	1	1	1	39	39	41	40	38	40	37	39	39	36	46	43	44	44	44	47	44	43	41	45	47	48	46	45	46	47	46	44	45	46	47	48	43	47	46	47	45	46	46
sample-83	1	1	1	1	1	1	1	1	1	1	5	5	6	5	7	6	4	4	4	6	8	9	8	7	5	7	5	7	8	6	6	9	6	5	6	6	7	8	7	7	10	10	8	6	10	7	8	7	9
sample-84	1	1	1	1	1	1	1	1	1	1	2	2	2	3	2	2	2	2	3	3	3	3	3	2	3	4	4	4	3	3	4	4	2	4	3	4	2	2	2	4	5	4	3	3	4	2	3	3	3
sample-85	1	1	1	1	1	1	1	1	1	1	13	16	15	12	17	14	14	15	15	11	19	17	15	19	15	18	18	16	21	18	21	19	18	17	19	21	17	17	19	21	23	22	22	20	19	17	21	19	23
sample-86	1	1	1	1	1	1	1	1	1	1	16	18	18	14	17	16	13	19	20	14	21	23	18	20	22	22	22	19	19	22	22	23	24	26	26	25	23	24	23	24	26	27	22	27	23	27	28	28	27
sample-87	1	1	1	1	1	1	1	1	1	1	11	11	14	13	12	9	12	11	11	12	15	13	14	12	15	14	15	15	14	15	16	15	16	15	20	15	16	15	16	17	17	21	19	19	17	20	17	17	18
sample-88	1	1	1	1	1	1	1	1	1	1	13	14	13	13	13	13	14	12	15	13	13	15	11	11	14	16	14	15	14	19	16	18	16	18	18	17	17	19	17	17	16	19	19	19	18	17	18	18	17
sample-89	1	1	1	1	1	1	1	1	1	1	7	6	6	6	4	5	5	4	5	8	8	8	8	6	7	6	7	7	8	7	8	8	6	8	9	7	8	8	8	8	6	9	9	7	7	6	8	9	8
sample-9	1	1	1	1	1	1	1	1	1	1	25	30	32	28	33	31	29	35	34	33	40	36	43	42	41	40	39	40	39	38	40	45	47	53	48	48	50	46	47	45	49	51	50	53	56	47	54	55	51
sample-90	1	1	1	1	1	1	1	1	1	1	4	5	5	5	5	5	3	5	6	8	7	6	7	7	7	10	7	7	9	5	6	7	9	8	10	7	8	10	8	9	10	11	9	7	9	8	10	9	9
sample-91	1	1	1	1	1	1	1	1	1	1	6	9	7	7	11	9	7	11	9	8	9	11	9	14	12	12	10	9	10	14	12	9	12	13	14	14	12	11	10	16	13	13	12	12	12	16	17	13	15
sample-92	1	1	1	1	1	1	1	1	1	1	9	7	7	5	7	10	6	9	8	7	8	9	11	10	9	8	8	8	8	8	11	12	12	13	11	9	14	8	10	12	10	11	12	12	13	13	10	12	13
sample-93	1	1	1	1	1	1	1	1	1	1	11	10	14	10	10	15	11	12	14	10	14	17	14	14	19	18	15	16	16	16	16	17	17	15	15	18	17	17	18	18	18	17	17	18	16	15	18	17	18
sample-94	1	1	1	1	1	1	1	1	1	1	5	5	4	4	2	5	6	6	5	7	5	7	7	7	8	6	7	8	5	4	7	6	7	6	7	8	8	6	6	7	6	8	7	7	7	7	8	7	9
sample-95	1	1	1	1	1	1	1	1	1	1	14	15	18	16	19	15	17	17	18	16	24	23	22	20	16	22	20	19	20	20	18	22	21	24	26	26	26	23	25	19	26	29	24	24	28	28	26	24	25
sample-96	1	1	1	1	1	1	1	1	1	1	9	10	10	9	10	12	12	9	8	10	11	13	11	12	13	13	12	13	14	12	12	12	14	12	13	12	11	13	14	13	13	15	14	14	14	15	14	13	11
[truncated: 54 more columns]
