# Supplementary material for: Consistent patterns in 16S and 18S microbial diversity from the shells of the common and widespread red-eared slider turtle (Trachemys scripta)
Source: PLoS One. 2020 Dec 28;15(12):e0244489. doi: 10.1371/journal.pone.0244489 (PMC7769255; doi:10.1371/journal.pone.0244489)
Supplement: S2 Appendix — This folder contains comma-delimited alpha rarefaction tables for 16 and 18S Faith’s Phylogenetic Diversity, Observed OTUs and Shannon diversity for all samples, as well as the corresponding alpha rarefaction curve images for these diversity indices for all samples. Identifying sample information is found in the final three columns of each rarefaction table. (ZIP) [file pone.0244489.s002.zip › S2_Appendix/18S.shannon.csv]

sample #	depth-1_iter-1	depth-1_iter-2	depth-1_iter-3	depth-1_iter-4	depth-1_iter-5	depth-1_iter-6	depth-1_iter-7	depth-1_iter-8	depth-1_iter-9	depth-1_iter-10	depth-445_iter-1	depth-445_iter-2	depth-445_iter-3	depth-445_iter-4	depth-445_iter-5	depth-445_iter-6	depth-445_iter-7	depth-445_iter-8	depth-445_iter-9	depth-445_iter-10	depth-889_iter-1	depth-889_iter-2	depth-889_iter-3	depth-889_iter-4	depth-889_iter-5	depth-889_iter-6	depth-889_iter-7	depth-889_iter-8	depth-889_iter-9	depth-889_iter-10	depth-1334_iter-1	depth-1334_iter-2	depth-1334_iter-3	depth-1334_iter-4	depth-1334_iter-5	depth-1334_iter-6	depth-1334_iter-7	depth-1334_iter-8	depth-1334_iter-9	depth-1334_iter-10	depth-1778_iter-1	depth-1778_iter-2	depth-1778_iter-3	depth-1778_iter-4	depth-1778_iter-5	depth-1778_iter-6	depth-1778_iter-7	depth-1778_iter-8	depth-1778_iter-9
sample-1	0	0	0	0	0	0	0	0	0	0	3.695096023	3.608959955	3.77320885	3.75231594	3.794326887	3.923089481	3.786961158	3.633954414	3.74442593	3.761874983	3.904051977	3.79442376	3.719192413	3.953676658	3.800606923	3.797386248	3.841058987	3.828421433	3.813619537	3.892630689	3.831883038	3.855229556	3.852974518	3.809443646	3.910738475	3.821330332	3.903644103	3.788008871	3.74297631	3.757702916	3.859132934	3.856699987	3.805568432	3.858979501	3.850335082	3.818270962	3.860599215	3.845600131	3.820900415
sample-10	0	0	0	0	0	0	0	0	0	0	3.495835459	3.713537584	3.396386113	3.708425605	3.425223971	3.65019399	3.530062189	3.712998628	3.603225764	3.537628032	3.536617215	3.571145335	3.564985927	3.461924456	3.552097328	3.510104348	3.54195301	3.606742045	3.542199889	3.616185421	3.579453325	3.619273131	3.557054111	3.615355636	3.586715468	3.554176768	3.593725971	3.531365808	3.595210805	3.543108958	3.586312353	3.558517221	3.625265162	3.60413589	3.638396503	3.519952486	3.555624075	3.642471145	3.505792749
sample-11	0	0	0	0	0	0	0	0	0	0	2.909697851	3.073393055	3.215629751	2.955090162	3.06618204	2.94419388	3.242564334	3.09376144	3.060929349	3.184645728	3.198680155	3.209007616	3.123555251	3.0630882	3.082800392	3.15424297	3.087397175	3.064123276	3.097258207	3.144789661	3.085637345	3.170310075	3.166109362	3.146207619	3.121746876	3.131284894	3.17382131	3.11448129	3.172051814	3.241257977	3.154298928	3.151240013	3.144617419	3.135388226	3.174409825	3.216359792	3.153096952	3.113319884	3.058867342
sample-12	0	0	0	0	0	0	0	0	0	0	3.146515775	3.251086249	3.036825957	3.193689792	3.070512976	2.985360316	3.026108046	2.961439756	3.031469163	3.067401563	3.07382666	3.023716054	3.015027536	3.120358973	3.133503642	3.025460795	3.177052661	3.044616562	3.046511685	2.926396343	3.080137709	2.993304536	3.086102824	3.068054019	2.959501353	3.101763892	3.125986127	3.106337101	3.04244673	3.018908962	3.12044723	3.075171299	3.036875206	2.989583389	3.044890894	3.110137999	3.21934142	3.090343389	3.084455531
sample-13	0	0	0	0	0	0	0	0	0	0	3.825481698	4.097834254	3.996190756	3.85008743	3.942827303	3.913008058	3.82462676	3.691618443	4.083191044	3.932242287	3.941975954	3.923523317	4.075399163	3.972451514	3.987923289	4.162487538	4.126430186	4.063981446	4.086257609	3.923866832	4.075237072	3.964385667	4.06304318	4.123092944	4.154334688	3.99315771	4.114403483	4.03142136	4.050486987	4.023552936	4.084439529	4.044838396	4.051074506	4.045885779	4.024259129	4.095804277	4.107642152	4.109833108	3.946223382
sample-14	0	0	0	0	0	0	0	0	0	0	4.457219876	4.287014076	4.108216809	4.339360246	4.344360543	4.368770704	4.346992553	4.341687523	4.372561286	4.33075175	4.212242548	4.359148643	4.438562231	4.43275697	4.504131996	4.345401861	4.336024163	4.425153774	4.520417586	4.400822029	4.40447126	4.452370292	4.548314433	4.487707833	4.384353876	4.397367309	4.401523951	4.519123798	4.533439034	4.510171068	4.456182027	4.39342723	4.44740366	4.463316723	4.45501218	4.418386716	4.421606956	4.478193359	4.37196218
sample-15	0	0	0	0	0	0	0	0	0	0	2.570449347	2.377836591	2.468539475	2.499207331	2.599869746	2.611317722	2.449431441	2.48010572	2.482595557	2.492294912	2.41735306	2.466823228	2.529622054	2.569174138	2.48300577	2.567085326	2.55693377	2.497180432	2.537365477	2.480930222	2.411442785	2.536997199	2.490675696	2.512595789	2.507566541	2.494615516	2.53435412	2.459883634	2.470151486	2.446422928	2.483993692	2.465500948	2.532006465	2.52255324	2.502957757	2.476153016	2.564779129	2.542659327	2.461459016
sample-16	0	0	0	0	0	0	0	0	0	0	3.457395041	3.64601302	3.478699545	3.621791039	3.455680968	3.568670947	3.644974435	3.476213253	3.388822467	3.529600652	3.696340878	3.552779648	3.584473746	3.620300697	3.605660816	3.453479791	3.564679185	3.462550634	3.61075552	3.648997861	3.818381732	3.730139641	3.670164753	3.560639088	3.590999249	3.721796922	3.68773242	3.536157225	3.534797232	3.66601752	3.657029503	3.667499858	3.63484762	3.721747823	3.661965455	3.672471063	3.616742563	3.628541447	3.636056665
sample-17	0	0	0	0	0	0	0	0	0	0	2.565893554	2.412908096	2.436512188	2.487127934	2.522684735	2.648886732	2.542992497	2.392752394	2.511071306	2.483837856	2.555519686	2.423559355	2.489701874	2.482592187	2.597793974	2.450090554	2.515543371	2.639590722	2.511950719	2.467247276	2.578287466	2.63090491	2.549565694	2.480875416	2.536957543	2.472675269	2.434715407	2.512212222	2.486701725	2.521858511	2.470885551	2.51624493	2.578845146	2.521709209	2.583541429	2.514775818	2.543907316	2.559330972	2.535710081
sample-18	0	0	0	0	0	0	0	0	0	0	4.377614799	4.359578547	4.341913467	4.305669204	4.49561195	4.245045496	4.327964483	4.451289852	4.325381066	4.235523989	4.352557665	4.542002574	4.410774455	4.483166541	4.45249999	4.318352776	4.335548302	4.475752141	4.423626434	4.382651192	4.392218533	4.392909028	4.458128391	4.457191302	4.438792393	4.337742598	4.373874956	4.328108047	4.459831001	4.395959938	4.398241438	4.42266651	4.444367546	4.41653578	4.497920532	4.411938798	4.447116788	4.377885724	4.425681008
sample-19	0	0	0	0	0	0	0	0	0	0	4.428968282	4.470595336	4.586125488	4.553969739	4.525972359	4.397643757	4.532740567	4.530959404	4.449644042	4.463642872	4.42538065	4.644202324	4.582305292	4.549342965	4.491367051	4.731537758	4.53649814	4.555101268	4.555689003	4.52201944	4.460964998	4.548021725	4.579588394	4.458374088	4.413499238	4.463635725	4.480257282	4.529710539	4.601765941	4.585769999	4.585327079	4.447731995	4.496761525	4.511874687	4.530491162	4.442568151	4.525633742	4.620700154	4.455000602
sample-2	0	0	0	0	0	0	0	0	0	0	4.449681914	4.550689033	4.484073853	4.481696658	4.556784219	4.2941871	4.447549588	4.321163496	4.336507616	4.515541506	4.525391681	4.482622846	4.522960486	4.492867334	4.54290609	4.442033689	4.484403426	4.399792462	4.497250195	4.53924173	4.495912814	4.470795888	4.436451238	4.487843858	4.531322727	4.533872217	4.478169981	4.458892035	4.482464212	4.536472507	4.530423871	4.478261739	4.499679191	4.526402679	4.560630963	4.46865222	4.538221996	4.524715571	4.537401567
sample-20	0	0	0	0	0	0	0	0	0	0	4.156827703	3.982429225	4.170895799	4.086502452	4.244357411	4.132574582	4.152706248	4.08984696	4.262410366	4.031740106	4.257608261	4.169464413	4.154381991	4.125897324	4.287515547	4.215036409	4.21362068	4.212048157	4.187688909	4.190468175	4.14206489	4.166822936	4.223051475	4.190385627	4.226194422	4.193040108	4.182739069	4.256617795	4.184733889	4.225138253	4.314250079	4.222354091	4.200068918	4.209820916	4.1625379	4.21611441	4.217647956	4.220681366	4.212426742
sample-21	0	0	0	0	0	0	0	0	0	0	2.74344961	2.801683539	3.125895331	2.684635726	2.765803234	2.701699709	2.820439051	2.666339953	2.888322627	2.714073103	2.858218043	2.686002298	2.803475508	2.843747829	2.688747392	2.797119016	2.667658722	2.724208507	2.569306127	2.87481751	2.74765307	2.688183743	2.759291934	2.741462173	2.75270914	2.793770901	2.84716851	2.695401176	2.726840105	2.586906071	2.729541354	2.812397603	2.756683051	2.820700233	2.8663898	2.853325556	2.756199132	2.82784936	2.762257263
sample-22	0	0	0	0	0	0	0	0	0	0	2.411817921	2.463757912	2.403945767	2.481414353	2.290362257	2.28012167	2.499152039	2.472758015	2.393242949	2.401241067	2.426049358	2.531811575	2.485616951	2.43446131	2.368094927	2.341958678	2.497486938	2.507409507	2.387939951	2.452309525	2.469034166	2.445851682	2.494945235	2.488381837	2.418288177	2.445031083	2.483414129	2.482661904	2.519414612	2.594940203	2.396862422	2.428180673	2.479943136	2.48377464	2.501261968	2.433869411	2.502253567	2.497098111	2.455112224
sample-23	0	0	0	0	0	0	0	0	0	0	3.313118099	3.263340108	3.137815554	3.314530578	3.104728595	3.230411372	3.137225914	3.281813849	3.175937435	3.18794121	3.248349078	3.321466122	3.465016681	3.35189276	3.301989398	3.188200217	3.284388712	3.349650548	3.262463957	3.280056323	3.353341835	3.325824856	3.239814076	3.180739164	3.257152031	3.207224794	3.182176459	3.366518136	3.31695597	3.217667661	3.249409146	3.217326638	3.257015973	3.248395645	3.317147108	3.248769445	3.282320301	3.321313437	3.24864299
sample-26	0	0	0	0	0	0	0	0	0	0	0.660277498	0.45014691	0.414130966	0.380004102	0.57759656	0.471163529	0.524647117	0.269268783	0.444772476	0.505280526	0.493267088	0.465641655	0.51612338	0.494736644	0.351479033	0.469450065	0.45053578	0.507089256	0.37346547	0.413844387	0.4447607	0.470059125	0.462340604	0.52067762	0.467964648	0.507984923	0.425059259	0.435153917	0.390642441	0.413070731	0.515700185	0.522966602	0.463064301	0.50927552	0.463082163	0.421515435	0.490681823	0.421553374	0.452733406
sample-27	0	0	0	0	0	0	0	0	0	0	1.401692891	1.622598495	1.335337072	1.485758122	1.580511666	1.6298169	1.380844159	1.616370507	1.479710857	1.312647262	1.451322248	1.387365401	1.399207114	1.548410704	1.499318892	1.552194685	1.531826307	1.53624314	1.557982402	1.513846843	1.511822641	1.461653564	1.554357033	1.472929316	1.581161285	1.453221874	1.443626647	1.547528301	1.571020244	1.584698866	1.50610783	1.54624317	1.515777623	1.469185961	1.448021016	1.470731964	1.363240768	1.465049457	1.488586339
sample-28	0	0	0	0	0	0	0	0	0	0	0.411582509	0.4595055	0.436286158	0.49861036	0.455973406	0.5621769	0.318696215	0.39914439	0.408130371	0.440216157	0.445404531	0.380004797	0.506988176	0.362613114	0.440011898	0.450596724	0.486796053	0.408106637	0.462200023	0.55913577	0.526285466	0.45685996	0.517373702	0.41342019	0.457303032	0.422491184	0.430676416	0.386507868	0.463615241	0.388625002	0.400412883	0.536573592	0.502351024	0.423941609	0.479497147	0.50197055	0.44471775	0.438981754	0.4170514
sample-29	0	0	0	0	0	0	0	0	0	0	0.596668915	0.384017227	0.435460909	0.372680399	0.434399618	0.519981012	0.371464171	0.557027153	0.448928622	0.337292231	0.417132518	0.421942499	0.434735024	0.484253675	0.359721754	0.42474683	0.427005278	0.350166758	0.382744908	0.368720629	0.355653617	0.474175695	0.391554927	0.456657868	0.49395552	0.402550388	0.42034168	0.42754269	0.512861367	0.405644416	0.3303957	0.414795249	0.447611827	0.339486821	0.403038531	0.415257897	0.413748075	0.460048829	0.409377424
sample-3	0	0	0	0	0	0	0	0	0	0	2.938277502	2.921257671	2.736446139	3.233732198	3.269529194	3.06536864	3.110820468	3.056494978	2.973931636	2.904093519	3.084990127	3.137125507	3.151859184	2.993349872	3.140535788	2.934695675	3.142195171	3.130815094	3.056832966	3.154239291	3.185498651	3.165540616	3.094275933	3.020604899	3.02726979	3.083219133	3.195306185	3.023452505	3.067699907	3.138960884	3.060725078	3.067393439	3.158610995	3.057254416	3.189347785	3.240816722	3.188831425	3.087474649	3.173295413
sample-30	0	0	0	0	0	0	0	0	0	0	0.103087065	0.220769337	0.330232653	0.28191347	0.374469698	0.264121606	0.152878682	0.176227804	0.304624182	0.246796873	0.233790349	0.255337116	0.269482401	0.195082245	0.160170409	0.247232377	0.226386944	0.229972159	0.236040068	0.248479494	0.238750819	0.183551379	0.203234027	0.205072692	0.260819154	0.25978012	0.206569825	0.255553969	0.247529099	0.267478764	0.2273303	0.189116258	0.190974217	0.179337387	0.178358285	0.206996259	0.218780136	0.265720185	0.228856213
sample-31	0	0	0	0	0	0	0	0	0	0	0.184339356	0.104283635	0.170378609	0.150219684	0.145725302	0.105980011	0.110474393	0.150219684	0.127255352	0.083000926	0.156069664	0.193541467	0.118730047	0.166516184	0.187194723	0.181846144	0.211520015	0.247582981	0.144494908	0.191250447	0.204709971	0.249115029	0.158101957	0.165448881	0.188589435	0.128077289	0.189305041	0.164546881	0.165847733	0.200433806	0.197144176	0.176247981	0.172066495	0.120130623	0.179480221	0.204546977	0.216204206	0.113404998	0.141540976
sample-32	0	0	0	0	0	0	0	0	0	0	0.317314914	0.226960096	0.236396615	0.399097357	0.184339356	0.225582167	0.194675498	0.305428961	0.285924615	0.184214774	0.296601858	0.273007915	0.323635098	0.243013175	0.277188546	0.254159646	0.314651132	0.263590882	0.22716782	0.243473867	0.309843197	0.352819435	0.294278085	0.319095224	0.341880169	0.186310788	0.2972586	0.328027215	0.384375313	0.333694498	0.325435118	0.290502016	0.303431308	0.328433915	0.271049983	0.30379718	0.350303813	0.302003902	0.336364445
sample-33	0	0	0	0	0	0	0	0	0	0	0.373874951	0.204032943	0.184339356	0.2694932	0.388736026	0.308821714	0.234346515	0.173654216	0.230216054	0.313549037	0.301107409	0.151763491	0.196272262	0.228687312	0.240280374	0.235884728	0.208421154	0.304592641	0.261521665	0.18701698	0.32685414	0.270982917	0.263055039	0.275589568	0.241903783	0.259281537	0.267389363	0.250474132	0.213619943	0.285109226	0.248256337	0.218547199	0.245202738	0.217974704	0.282082175	0.277658767	0.215096585	0.295584998	0.323468089
sample-34	0	0	0	0	0	0	0	0	0	0	2.510289788	2.511486179	2.601638819	2.543420243	2.541373283	2.359742678	2.634898061	2.561867685	2.731866697	2.408332866	2.576679745	2.447476703	2.438756395	2.669980537	2.636684416	2.571494007	2.510265186	2.610041945	2.585502393	2.468495036	2.586184579	2.632840618	2.5741975	2.532189269	2.563695497	2.502804495	2.523003929	2.450501927	2.595413334	2.482706767	2.642702607	2.504402279	2.558881274	2.594670495	2.551639495	2.651258881	2.614480002	2.563327983	2.584601198
sample-35	0	0	0	0	0	0	0	0	0	0	0.929324276	0.906741004	0.885840521	0.943159119	0.843339299	0.926602109	0.822696806	0.852840543	0.845982219	0.820956514	0.912296575	0.910197678	0.892358908	0.792323889	0.844183906	0.840553629	0.904258255	0.879217879	0.910911685	0.993225528	0.949278379	0.894848102	0.872732325	0.85295594	0.924675891	0.940440237	0.867210869	0.954739829	0.834758368	0.922176389	0.889947295	0.928863499	0.918968583	0.965263688	0.987791131	0.908443008	0.944747698	0.947441781	0.898408319
sample-36	0	0	0	0	0	0	0	0	0	0	1.76749842	1.905866092	1.831711644	1.826778775	1.719620262	1.772376172	1.900091765	1.916776889	1.896859988	1.739017992	1.920781251	1.842536316	1.867723744	1.758268663	1.968508315	1.798891428	1.878252081	1.914988348	1.954171608	1.910534032	1.86591503	1.841658082	1.981325094	1.816202831	1.971025637	1.929085249	1.779107977	1.846737381	1.86519794	1.823806691	1.917627579	1.86856967	1.966711109	1.880924931	1.874114768	1.883109925	1.857734505	1.841749927	1.901851364
sample-37	0	0	0	0	0	0	0	0	0	0	0.441980568	0.323505673	0.31868769	0.419078695	0.425551918	0.419042712	0.346195357	0.474322757	0.214573819	0.341801649	0.358267662	0.339159002	0.427747175	0.383181957	0.427963214	0.379087579	0.343298788	0.407984396	0.397186619	0.375797255	0.299972062	0.323283667	0.302885592	0.459725604	0.355689892	0.342281391	0.342113098	0.343703723	0.328727737	0.342710116	0.354924319	0.305372807	0.392405234	0.371661956	0.404472837	0.367172764	0.395011193	0.445941886	0.385745294
sample-38	0	0	0	0	0	0	0	0	0	0	0.85544322	0.837206596	0.78535603	0.96260678	0.955389319	0.875487216	0.835105335	0.962429068	0.64562469	0.81431895	0.756994181	0.820126552	0.842302227	0.872943228	0.874701656	0.800044608	0.912698511	0.965941537	0.876965276	0.859247099	0.8703162	0.891969124	0.900367675	0.911221111	0.942258421	0.83233444	0.794428813	0.815663222	0.89789936	0.847795062	0.939592515	0.789468968	0.858938594	0.79577004	0.8014731	0.852256085	0.835927747	0.890345672	0.92316221
sample-39	0	0	0	0	0	0	0	0	0	0	1.808612511	1.88664883	1.640708156	2.062516876	1.857160061	1.783854737	1.893529976	1.889457687	1.851046087	1.94897167	1.887332693	2.003456793	1.851859673	1.838788712	1.952622335	2.003801121	1.800967112	1.855280551	1.912523181	1.93462559	2.00335652	1.903556843	1.99906063	1.942775039	1.935323033	1.942214332	1.92331909	1.829909912	1.93693532	1.988574079	1.968771726	2.006675567	1.958947685	2.007144622	1.95480329	1.962859071	1.847309782	1.819577323	1.807588296
sample-4	0	0	0	0	0	0	0	0	0	0	4.334826218	4.54244891	4.27377516	4.549784073	4.698474041	4.59406404	4.569748021	4.396635614	4.375011259	4.396869149	4.644619978	4.472707693	4.66027412	4.580279107	4.569120595	4.538138494	4.59847795	4.539187545	4.594693215	4.583973295	4.470279304	4.453080238	4.536293164	4.610640568	4.568156167	4.584646202	4.47644368	4.607965932	4.527985938	4.583806005	4.605874275	4.585131848	4.521185385	4.514131278	4.621748684	4.493691208	4.583901052	4.570714074	4.518878915
sample-40	0	0	0	0	0	0	0	0	0	0	3.487159265	3.500579021	3.479090052	3.428661982	3.540380512	3.689429688	3.432623251	3.330081165	3.59588074	3.343982557	3.573237583	3.66829412	3.480846136	3.568519623	3.49161907	3.486729124	3.568936149	3.480491915	3.457957358	3.531233348	3.55089047	3.559120541	3.508452611	3.51112734	3.478959239	3.511189232	3.506552253	3.615958652	3.59733698	3.490984842	3.638233478	3.545733817	3.576118756	3.585701039	3.570456541	3.587680506	3.587244164	3.550735444	3.531559425
sample-41	0	0	0	0	0	0	0	0	0	0	1.88199466	2.051017538	2.145963634	1.910223073	2.079817853	1.862781794	2.16148553	1.960325949	2.196675319	1.952560351	2.039530277	1.910538744	1.947628772	2.044858103	2.194720397	2.002392515	2.05366853	2.108703203	1.993048943	1.940504292	1.941170225	2.018030944	2.079166174	1.950177854	1.900868326	1.948571516	2.065298378	2.025529854	1.914386323	1.927557421	2.018211491	1.943540114	1.996117537	1.997692269	1.96455854	1.991815077	1.926614542	1.993388111	1.956229456
sample-42	0	0	0	0	0	0	0	0	0	0	1.785775907	1.866239866	1.94995604	1.984225244	1.957430468	2.014669425	2.332543865	1.927121932	1.866948564	2.007483891	2.074581164	2.101484067	1.995297041	2.125801435	2.088577014	2.08847884	1.947005474	2.155081456	2.007649856	2.101946167	1.988782645	1.99061027	2.007088923	2.048260886	2.02999608	2.007608633	2.039359193	1.974905391	2.012144179	1.979009997	2.059146692	2.119532039	2.02738933	1.964664372	2.003704845	2.044666876	2.045981201	2.081063296	1.954985697
sample-43	0	0	0	0	0	0	0	0	0	0	1.254627984	1.151550682	1.122375957	1.029887422	1.074569117	1.000161203	0.963420463	1.164119654	1.211760427	0.945782288	0.953778789	1.075207439	1.053832096	1.07733704	1.160670829	1.088606575	0.999588739	1.066557096	0.960314747	1.199637065	1.001689155	1.137818146	1.048303375	0.994498767	1.007285975	1.020587302	1.082053577	1.099744784	1.094850289	1.050179118	1.011669703	1.064508572	0.940005818	1.066188001	0.966636289	1.034435758	1.101720375	1.096682782	1.077905959
sample-44	0	0	0	0	0	0	0	0	0	0	0.694642058	0.843790341	0.679660233	0.813907628	0.895262996	0.691243518	0.74452215	0.7806529	0.783490238	0.75552814	0.637904609	0.767885133	0.817239327	0.69975859	0.690467792	0.692466671	0.649581831	0.767983111	0.708779644	0.608376644	0.664639891	0.80102789	0.699982491	0.76083187	0.739286303	0.715360618	0.743788259	0.726751661	0.653973556	0.747805084	0.743286438	0.804335413	0.682933067	0.689669015	0.745782721	0.720951652	0.718579608	0.791088692	0.703149043
sample-45	0	0	0	0	0	0	0	0	0	0	1.562843254	1.481244496	1.457818187	1.36804128	1.506398187	1.315701852	1.503220499	1.333526274	1.306982037	1.516060398	1.355366974	1.328817324	1.388228493	1.370743146	1.516736643	1.408040729	1.358309459	1.431873323	1.339424213	1.394516516	1.436107897	1.42107601	1.348355039	1.417558793	1.497681611	1.455831478	1.482459074	1.344159965	1.377604808	1.422326584	1.319899036	1.441588012	1.447786506	1.399986705	1.421922591	1.372046419	1.448352786	1.403241484	1.378121159
sample-46	0	0	0	0	0	0	0	0	0	0	1.32098449	1.322372744	1.135653887	1.153426351	1.302296883	1.325385223	1.303029826	1.327868731	1.19555551	1.287183121	1.23954088	1.244010707	1.200550821	1.208290802	1.245171955	1.360000242	1.248994604	1.265542063	1.225861649	1.245740323	1.229194142	1.366405557	1.27735532	1.203992133	1.251977744	1.306808391	1.229650398	1.261662082	1.239602236	1.306522999	1.305104537	1.271628773	1.259368551	1.312069296	1.294626199	1.291821588	1.260392251	1.268205052	1.339529832
sample-47	0	0	0	0	0	0	0	0	0	0	4.657701366	4.658530767	4.737955865	4.746966214	4.583909661	4.66826729	4.575946407	4.65846484	4.688050066	4.623594813	4.804885407	4.715542285	4.717340232	4.685233837	4.706692618	4.660135179	4.721873605	4.696958085	4.783061923	4.760992279	4.693174882	4.758104671	4.707722073	4.726304651	4.738339612	4.709219775	4.77128791	4.672231695	4.777170877	4.780503386	4.734228163	4.763178524	4.753821359	4.776720243	4.718514898	4.753697721	4.743121296	4.741457652	4.71052896
sample-48	0	0	0	0	0	0	0	0	0	0	0.661484159	0.649963289	0.559756103	0.618931411	0.629292377	0.686097187	0.712981185	0.663458564	0.650550715	0.574328535	0.695989514	0.606282515	0.679040198	0.730256884	0.676888344	0.66147811	0.726432848	0.717322357	0.646736219	0.667917667	0.609260879	0.704116778	0.624678453	0.665278723	0.618565633	0.61623105	0.625818779	0.693087863	0.75055293	0.58166603	0.6520944	0.61389076	0.604526274	0.658518153	0.663427306	0.623274564	0.63351284	0.627745347	0.627990498
sample-49	0	0	0	0	0	0	0	0	0	0	1.928028357	1.793275523	1.816451621	1.696736537	1.955748095	1.946960555	1.871858572	1.978546358	1.956262912	1.829429037	1.854656444	1.808248459	1.947928421	1.774551738	1.773202529	1.826293133	1.868726676	1.905127523	1.933113584	1.821786844	1.883375103	1.998916601	1.934579838	1.88464066	1.884541231	1.868612476	1.879981547	1.865707258	1.809290129	1.91363296	1.957995502	1.839770775	1.891461171	1.955853588	1.87721279	1.920103561	1.91076143	1.947313065	1.982254556
sample-5	0	0	0	0	0	0	0	0	0	0	3.148857345	3.104797066	3.018226948	2.994541969	3.235987664	3.097997997	3.256936438	3.21399098	2.913199856	2.98476248	3.026185186	3.083392461	3.122180095	3.105186245	3.116071581	3.124471891	3.12084633	3.128451115	3.083029178	3.010395482	3.158679016	3.075506483	3.026405948	3.136504886	3.217408985	3.188505119	3.102721638	3.084708722	3.11850638	3.089695203	3.155119224	3.118128927	3.120527666	3.096419709	3.172052495	3.140653255	3.16456968	3.132302241	3.163991482
sample-50	0	0	0	0	0	0	0	0	0	0	0.046009482	0.023008392	0	0.069003253	0	0.046009482	0.023008392	0.137940492	0.023008392	0.023008392	0.070470465	0.054188245	0.012641083	0.032569185	0.048303641	0.05783854	0.012641083	0.05783854	0.012641083	0.045204779	0.025088339	0.017725871	0	0.025088339	0.016226621	0.057528578	0.038311585	0.040744203	0.048104231	0.033949244	0.026405198	0.034762737	0.03061228	0.029911992	0.03328657	0.038618053	0.068940882	0.039042624	0.040167484
sample-51	0	0	0	0	0	0	0	0	0	0	1.104618242	1.092904323	1.185753083	1.209329006	1.243432408	1.09565663	1.137799615	1.221800748	1.16941246	1.215114291	1.296440041	1.242337587	1.195414657	1.078746209	1.199200383	1.1617858	1.211384537	1.273212288	1.193016285	1.181008548	1.2532682	1.184447857	1.224660752	1.199353647	1.177560155	1.111620321	1.191887904	1.232898818	1.266356976	1.179086733	1.202997215	1.204176168	1.240511494	1.146236306	1.263061632	1.198151126	1.185592322	1.253546616	1.222443705
sample-52	0	0	0	0	0	0	0	0	0	0	0.023008392	0.128951728	0.127255352	0.128951728	0.20278705	0.217610121	0.180946603	0.156410442	0.185440985	0.269555598	0.164622778	0.207110813	0.164894516	0.233674625	0.203370282	0.156150594	0.16923455	0.200202254	0.136737206	0.181780877	0.266157148	0.163613513	0.23417621	0.158227946	0.1099791	0.187030529	0.190793735	0.132598091	0.184965396	0.155154583	0.14687149	0.212435859	0.198946214	0.21136805	0.224308508	0.197098752	0.189176448	0.190205237	0.164201324
sample-53	0	0	0	0	0	0	0	0	0	0	1.014756147	0.991680719	0.968748619	1.136553396	0.918058777	1.206980661	1.075122119	0.996775363	0.953409189	1.154730043	1.038630782	1.213428615	1.082195436	1.134176558	1.125226495	1.009184873	1.190546563	1.044678415	1.179968761	1.100698928	1.072377467	1.107488756	1.179670299	1.166500454	1.109915229	1.165349616	1.116108144	1.111151546	1.119796258	1.021314408	1.084306521	1.131944416	1.089207972	1.136588706	1.074783671	1.084305017	1.12267029	1.102551636	1.146680132
sample-54	0	0	0	0	0	0	0	0	0	0	0.626928106	0.672553363	0.63689323	0.63208612	0.625384671	0.60876648	0.704835719	0.562541351	0.534623156	0.635143242	0.574757744	0.590150306	0.679883743	0.644700488	0.608392834	0.589608665	0.65841481	0.58754736	0.621685367	0.587988402	0.6656871	0.638874769	0.673620714	0.644748363	0.636444208	0.579663277	0.587940634	0.615235422	0.600990682	0.630057241	0.600686267	0.560906477	0.581439805	0.617809375	0.662967727	0.599166282	0.603458695	0.58576792	0.620977651
sample-55	0	0	0	0	0	0	0	0	0	0	1.874523377	1.93418652	1.969984011	2.090347715	2.024980037	2.138090453	2.00815586	2.091996214	2.209497966	1.970504996	2.046155386	2.214072004	2.078893756	2.177552821	2.065844083	2.16733192	2.048183683	2.098634738	2.090283148	2.19433109	2.05988353	2.018720862	2.0971291	2.159204012	2.030104462	2.177560788	2.121670731	2.159680454	2.171659889	2.132960712	2.224690928	2.112914089	2.144576317	2.182514583	2.07722415	2.213279912	2.128594216	2.144941643	2.103227964
sample-56	0	0	0	0	0	0	0	0	0	0	2.296025475	2.430773397	2.104284449	2.555833019	2.296233666	2.252512317	2.308586156	2.069924094	2.319108848	2.342507745	2.356001591	2.331557399	2.243253995	2.265493123	2.363564182	2.353830563	2.489186834	2.246926191	2.385529271	2.304632253	2.450737315	2.322014983	2.303622785	2.421565801	2.645655291	2.44562446	2.432749739	2.343419097	2.401050196	2.329517206	2.426019027	2.388020196	2.475596954	2.354586163	2.398420868	2.308632668	2.396805305	2.320757943	2.339754609
sample-57	0	0	0	0	0	0	0	0	0	0	2.780418718	2.802411951	2.987581771	3.026503503	3.010009662	3.003731895	2.776427301	2.980136525	2.843102324	2.794706339	2.894583228	2.964136861	2.904088345	3.056608274	2.914242293	2.851310202	2.87326772	2.98958685	2.920187448	3.078100717	2.980837514	2.953295903	2.906515201	2.86548198	2.913379815	2.963498997	2.917823488	2.988776282	2.927322177	2.8826723	2.944694321	2.925584526	3.010651582	2.977981818	2.953213336	2.92209479	2.999921916	2.974315449	2.948107731
sample-58	0	0	0	0	0	0	0	0	0	0	2.7390454	2.725168994	2.823477144	2.812812905	2.863579963	2.783037269	2.783110291	2.690233789	2.878411132	2.859981232	2.699509131	2.930583021	2.863456671	2.759980791	2.820182883	2.689860982	2.761613864	2.765689073	2.849408627	2.716159389	2.811985637	2.796566178	2.860101603	2.757914831	2.79396938	2.808396766	2.866365781	2.745558105	2.940753459	2.744780641	2.908833198	2.848868624	2.764352494	2.791862038	2.824511083	2.824113048	2.853187542	2.831900112	2.78581754
sample-59	0	0	0	0	0	0	0	0	0	0	1.080747285	1.149427837	1.1442862	0.877104448	1.126238414	1.110096225	1.109606946	1.093020399	1.103302571	1.109026084	1.034549813	1.027450672	1.212833402	1.151699613	1.048982346	1.114061732	1.051625455	1.164178149	1.162007075	1.151035387	1.110336996	1.083053545	1.0602837	1.03951717	1.109359333	1.091712792	1.07376369	1.099829591	1.1395341	1.170145121	1.096271887	1.161987843	1.135741217	1.02142825	1.126718296	1.133046687	1.047094899	1.097470021	1.08229958
sample-6	0	0	0	0	0	0	0	0	0	0	3.119938917	3.027982278	3.179987741	3.088078343	3.216900494	3.13877756	3.103880524	2.921147669	3.045549772	3.120495179	3.239237897	3.223859882	3.190421419	3.136946349	2.977184505	3.046125819	3.185055251	3.142276982	3.117739593	3.168938592	3.139694222	3.061714211	3.1082672	3.148589315	3.208339547	3.113900646	3.119332908	3.202293629	3.156808411	3.123167278	3.144431335	3.060010678	3.089952249	3.16113025	3.158353888	3.145711042	3.18508023	3.153962893	3.142584958
sample-60	0	0	0	0	0	0	0	0	0	0	1.697631892	1.667847162	1.592900801	1.361635459	1.671253692	1.494080898	1.623606317	1.400325641	1.436339429	1.54732395	1.475906444	1.503130638	1.541391143	1.5200435	1.519393386	1.57124993	1.513369385	1.54236415	1.677920355	1.569525166	1.557387794	1.428319709	1.501687801	1.548372756	1.595514487	1.629278355	1.588292499	1.514509791	1.535658251	1.600759841	1.555211496	1.487159425	1.573075666	1.542752897	1.58763102	1.583009828	1.639984935	1.625308964	1.525512941
sample-61	0	0	0	0	0	0	0	0	0	0	0.824706784	0.883373397	1.081571241	0.960592432	1.078007362	1.138131082	0.970135211	0.964575147	1.001965811	0.866722286	0.968548658	0.827852325	0.963061295	0.872757397	1.017791014	1.021748772	0.871103454	0.89063828	1.050361905	0.936566491	0.96135004	1.000837458	0.924214129	1.050000353	0.985275965	1.008120359	1.06917582	1.014679726	0.985665805	1.013321305	0.874938181	1.011672329	0.975173335	1.045559878	1.032142548	1.077815882	1.075159531	1.074382627	0.925388768
sample-62	0	0	0	0	0	0	0	0	0	0	1.188348009	1.143424172	1.058852193	1.170305467	1.082050273	1.05903658	1.066377873	1.19453606	1.107681563	1.178031322	1.025984062	0.946663618	1.20077817	1.079980476	1.116761392	1.01223418	1.123064874	1.139759171	1.033262824	1.096207583	1.108336972	1.123795117	1.069223579	1.142151148	1.120580288	1.082271054	1.113190528	1.197856048	1.111108882	1.110247315	1.056324908	1.046547541	1.128726856	1.132917658	1.065973333	1.124612309	1.188644192	1.132514306	1.094662629
sample-63	0	0	0	0	0	0	0	0	0	0	1.82075626	1.604095695	1.616918895	1.722535758	1.624736505	1.565639776	1.503319233	1.523797864	1.695945479	1.763500327	1.686385963	1.662430028	1.617837206	1.651842451	1.600801644	1.721885464	1.651600898	1.621845824	1.590326424	1.658710771	1.665371422	1.743782028	1.627119256	1.773595064	1.66364942	1.722776569	1.701355689	1.666750852	1.69156837	1.645976176	1.715395575	1.651583881	1.69206847	1.607148044	1.645573766	1.651161169	1.667840674	1.764059644	1.703679296
sample-64	0	0	0	0	0	0	0	0	0	0	1.112758781	1.069403636	1.060258805	0.99804576	1.124965575	0.987205816	1.060384017	1.13069271	1.165737242	0.992605333	1.064512261	1.161636938	1.050056383	1.152668747	1.10596718	1.079146878	1.038509283	1.06985876	1.14292348	1.052541722	1.05671478	1.152540772	1.056794908	1.06552972	0.948450455	1.080835158	1.036845746	0.980753509	0.981134043	1.108751499	1.027585648	0.997007614	1.028964121	1.070845585	1.038469189	1.015937734	1.026616454	1.118429426	1.107806856
sample-65	0	0	0	0	0	0	0	0	0	0	3.283719823	3.312059296	3.528339024	3.310672307	3.307960121	3.418020637	3.351206528	3.296411839	3.204584509	3.501413586	3.459401075	3.299400063	3.393554718	3.365184817	3.294304591	3.436221661	3.331278863	3.367007116	3.237587042	3.27698791	3.414432373	3.345500028	3.496915402	3.362964604	3.393833328	3.358438921	3.31925275	3.280130738	3.367612208	3.353388197	3.29606892	3.38702387	3.349698376	3.363263904	3.365120009	3.375050005	3.359242742	3.401483536	3.379101824
sample-66	0	0	0	0	0	0	0	0	0	0	1.886462439	2.042423322	2.142216888	1.99236614	1.998192813	1.789429252	1.788286511	1.915968969	2.017549303	2.006462493	2.067548859	2.104170963	2.123399633	2.0024683	2.087841755	2.169861531	1.94712633	2.122652453	1.903536532	1.999991725	1.947812984	2.081786413	2.072888679	2.041788775	2.063331276	2.043151603	2.029305439	2.156257062	1.947685366	1.981053505	2.081902688	2.027694081	1.992383525	2.041370801	2.098623533	2.104271098	2.103117024	2.0890362	1.985433012
sample-67	0	0	0	0	0	0	0	0	0	0	2.894861744	2.905832922	2.837843284	2.87887727	2.725304137	2.842409628	2.756241864	2.836542785	2.891640208	2.736119625	2.808565055	2.798695869	2.745387416	2.882128907	2.863903797	2.76242066	2.833061184	2.860933959	2.780228198	2.74494477	2.872731385	2.837036408	2.689241284	2.843150835	2.839642754	2.760942858	2.774353879	2.896080512	2.792473618	2.915833587	2.830373271	2.865266386	2.865287968	2.737622816	2.838853295	2.911698004	2.776429824	2.805750071	2.878456152
sample-68	0	0	0	0	0	0	0	0	0	0	1.747876472	1.909374654	1.89440877	1.842617655	1.875721752	1.81899617	1.829445247	1.97821166	1.671250587	1.815127269	1.794643429	1.847989244	1.766128806	1.863725357	1.734364577	1.707231795	1.853533456	1.814922585	1.959903008	1.819378159	1.805153287	1.901928523	1.752801634	1.819372965	1.847659186	1.834093658	1.798718612	1.874745496	1.826447969	1.825825698	1.823952361	1.851832762	1.817428434	1.837859047	1.911627485	1.843998432	1.852682978	1.9076254	1.804501391
sample-69	0	0	0	0	0	0	0	0	0	0	2.332834562	2.27234685	2.34940006	2.336868979	2.263440485	2.23786686	2.235292967	2.143055687	2.213980942	2.347797648	2.290764104	2.354484707	2.292548209	2.128719446	2.225101116	2.301108885	2.352617814	2.430926111	2.323036361	2.272650335	2.325907518	2.352137576	2.245103662	2.322316719	2.307077973	2.396597622	2.352683086	2.322127935	2.301170741	2.278809594	2.304860856	2.309405368	2.374216386	2.329188592	2.359480442	2.245974187	2.373587489	2.282105068	2.349954025
sample-7	0	0	0	0	0	0	0	0	0	0	4.054857488	4.108009787	4.156723936	4.00800751	4.056575386	4.058991157	3.983758537	4.01453065	4.164632922	4.051715567	4.121838954	4.175171961	4.110442264	4.030829916	4.028251381	4.123940388	4.078846523	3.985914226	3.907267976	4.141192646	4.189752022	4.063326337	4.02987817	4.221104918	4.107467967	4.14388136	4.118815904	4.147422172	4.073479779	4.147441359	4.223212593	4.098260364	4.134953528	4.053486703	4.132163773	4.096680965	4.105315137	4.075924975	4.113322161
sample-70	0	0	0	0	0	0	0	0	0	0	0.918609984	0.811253221	0.879463701	0.83288395	0.908842733	0.822955636	0.784174006	0.832677274	0.829194507	0.765509848	0.861388413	0.819214274	0.787889715	0.931723638	0.91871085	0.890598225	0.871703423	0.92266996	0.844610494	0.864134735	0.87576941	0.882437394	0.821305454	0.839157071	0.863428743	0.824907262	0.94258388	0.867051504	0.845694328	0.868975892	0.926195511	0.840932634	0.833547988	0.815852348	0.855992095	0.877145702	0.809889542	0.871769578	0.918409807
sample-71	0	0	0	0	0	0	0	0	0	0	1.551934802	1.711734069	1.617155486	1.56133021	1.417461327	1.509370701	1.636800683	1.432556947	1.318539623	1.395994145	1.585678333	1.542822525	1.524917061	1.650921805	1.42787719	1.439589989	1.42184649	1.485634278	1.468767201	1.532021068	1.583457535	1.451881131	1.518093263	1.522630544	1.599680678	1.506469029	1.475721871	1.637328175	1.436722132	1.618250559	1.507059807	1.483980556	1.481197404	1.540619366	1.452598783	1.571430033	1.616943154	1.479144725	1.57810473
sample-72	0	0	0	0	0	0	0	0	0	0	1.179608828	1.343325828	1.370071811	1.124256111	1.035265817	1.310301747	1.399849988	1.150489487	1.522630535	1.256224054	1.33296324	1.165501271	1.112363863	1.294199122	1.238204987	1.282734092	1.227446033	1.131736658	1.237491783	1.179961564	1.263871541	1.2783196	1.308236569	1.244851288	1.291323959	1.218696226	1.276915842	1.160889223	1.220714053	1.203302453	1.215613862	1.277957668	1.301949544	1.174172934	1.236840326	1.235669413	1.243034836	1.216352292	1.222866646
sample-73	0	0	0	0	0	0	0	0	0	0	0.571739778	0.55355194	0.451154735	0.581149184	0.700411118	0.47251883	0.468473074	0.71021415	0.630302302	0.488578015	0.627092147	0.53079434	0.652852953	0.644884799	0.500854432	0.547465723	0.576568594	0.607223287	0.595452948	0.558233723	0.701242288	0.695573089	0.628112328	0.558212785	0.514318816	0.632017207	0.580431447	0.516575722	0.576802526	0.626976788	0.642369814	0.62283578	0.654721593	0.547116552	0.655330423	0.653919293	0.618219227	0.640540042	0.578015537
sample-74	0	0	0	0	0	0	0	0	0	0	0.734543711	0.625921622	0.643407281	0.648377691	0.60972051	0.65497895	0.661005632	0.788706203	0.900627552	0.530993109	0.647649529	0.690029435	0.672181823	0.759473759	0.696090818	0.640404937	0.708777694	0.748749835	0.673625379	0.757164839	0.705965979	0.680086999	0.610322679	0.745094074	0.617510339	0.625405366	0.624537064	0.593303362	0.784201276	0.734342894	0.689304946	0.708831789	0.662631523	0.654818659	0.703331639	0.71760484	0.647831939	0.643571619	0.635147286
sample-75	0	0	0	0	0	0	0	0	0	0	0.587227005	0.537754724	0.470716766	0.544819663	0.473479338	0.468030309	0.458174871	0.495219598	0.379136138	0.488265733	0.558561309	0.500903459	0.541214199	0.519131038	0.527025224	0.595315169	0.524033994	0.49424949	0.664893019	0.535878916	0.508372729	0.547402908	0.568739679	0.528034991	0.51903241	0.506819638	0.571972859	0.504956568	0.446129009	0.48786812	0.550539833	0.5293866	0.494887676	0.472234082	0.500326792	0.519662204	0.524966083	0.584101965	0.46703734
sample-76	0	0	0	0	0	0	0	0	0	0	0.428080575	0.588541043	0.555121325	0.44239735	0.438185433	0.454546232	0.442455398	0.525542289	0.478527113	0.440284371	0.445196808	0.497898558	0.527896769	0.411382778	0.465385563	0.415461471	0.379942065	0.428206535	0.386292902	0.487910194	0.381022355	0.409556665	0.479517628	0.404504113	0.434267008	0.442304882	0.403470428	0.472604008	0.455087927	0.435331834	0.394894145	0.441592988	0.44500142	0.407856759	0.469748455	0.44836936	0.459055221	0.466968947	0.448244781
sample-77	0	0	0	0	0	0	0	0	0	0	0.55614994	0.643691046	0.636257767	0.747284579	0.609604127	0.612057431	0.624412948	0.647795287	0.467920476	0.653470636	0.556643555	0.635884756	0.59682668	0.708523343	0.663441362	0.629834175	0.561267872	0.722162347	0.710363628	0.597374847	0.742807331	0.6741781	0.596854384	0.71517715	0.700360077	0.66283802	0.660165232	0.738580717	0.643948969	0.657997635	0.627103453	0.714968234	0.637689508	0.698324122	0.702551703	0.713911651	0.630720865	0.67656461	0.65780937
sample-78	0	0	0	0	0	0	0	0	0	0	0.647036619	0.918686623	0.819885572	0.785364794	0.789411123	0.867571913	0.817873036	0.836332848	0.923133244	0.845082395	0.843429777	0.908779223	0.754163922	0.867033239	0.799391072	0.811629997	0.869345993	0.956736663	0.846429405	0.859897552	0.762271496	0.783249641	0.926808889	0.806469403	0.935935773	0.864359984	0.812586424	0.878354842	0.858457115	0.802658835	0.86266814	0.873668296	0.834506351	0.874846013	0.87542969	0.871236125	0.866205564	0.803725451	0.869414898
sample-79	0	0	0	0	0	0	0	0	0	0	1.94314596	1.874027621	2.055038497	1.829098352	1.992387745	1.91949753	2.042842688	1.808616489	2.18566223	1.875707979	2.034079644	2.009490733	1.999714342	1.957313472	2.020353212	2.060277339	1.981002838	2.119760934	2.011833033	2.00092818	1.958648358	2.034747475	2.076661635	1.921661268	1.952363724	2.021465212	2.028755449	2.022754645	1.948575452	2.10571138	2.019915067	1.970660892	2.052427042	1.971807878	1.958394499	1.994228986	1.961532537	2.096814355	1.968844586
sample-8	0	0	0	0	0	0	0	0	0	0	3.620513956	3.479479019	3.495574685	3.408072369	3.375491139	3.340488694	3.35800161	3.473109801	3.541358319	3.329730726	3.480019765	3.375270839	3.47859358	3.407840281	3.439077511	3.449773506	3.513891987	3.508943207	3.48989353	3.461398658	3.523171053	3.475546825	3.454201229	3.449463785	3.483723604	3.469547494	3.45141505	3.424441212	3.536206504	3.473749075	3.498877758	3.462442236	3.46250986	3.469417495	3.479364382	3.48343861	3.490451225	3.511821827	3.469937078
sample-80	0	0	0	0	0	0	0	0	0	0	0.216274955	0.064508871	0.14123092	0.087495308	0.099789253	0.188484739	0.069003253	0.147421678	0.0415151	0.138432914	0.088130501	0.118293548	0.095295991	0.108330595	0.139368047	0.088130501	0.094328223	0.168170088	0.111497323	0.120543267	0.140825339	0.070605825	0.094431729	0.153153331	0.176749806	0.125006858	0.128298737	0.154396201	0.159018291	0.155427842	0.118775207	0.111144275	0.137448043	0.089955648	0.120118696	0.097783829	0.134810273	0.144437911	0.113876216
sample-81	0	0	0	0	0	0	0	0	0	0	4.369870502	4.382782998	4.468844504	4.435410384	4.386662711	4.307817981	4.38424682	4.353138863	4.447280055	4.354961652	4.439093691	4.442340334	4.381173195	4.418767402	4.416716446	4.363452546	4.515692207	4.374298414	4.459885313	4.452374532	4.433865057	4.360301568	4.404812718	4.504386474	4.420720122	4.513384284	4.428307048	4.447495716	4.469906913	4.394849974	4.450213522	4.468284129	4.523275598	4.4820815	4.420684098	4.456459293	4.499958918	4.481686719	4.488342497
sample-82	0	0	0	0	0	0	0	0	0	0	3.495438466	3.710652176	3.477595098	3.427278311	3.459932468	3.591285124	3.459165933	3.650136199	3.577200563	3.586110008	3.525288141	3.430207617	3.594839261	3.532914872	3.541517999	3.610730085	3.654533316	3.475952672	3.501447878	3.631462796	3.550135087	3.641811801	3.609122968	3.589050008	3.637193219	3.64352825	3.617745679	3.560262765	3.554405487	3.540428587	3.543179719	3.606374431	3.575075474	3.572451225	3.572106284	3.610924842	3.634654328	3.626356787	3.529381643
sample-83	0	0	0	0	0	0	0	0	0	0	0.347451402	0.37429834	0.264774401	0.335749431	0.438266109	0.421086262	0.294976762	0.265861887	0.362171057	0.337076208	0.360657523	0.365231157	0.334634919	0.32847707	0.379622471	0.262554243	0.351673295	0.342013848	0.342740626	0.268770014	0.262283343	0.307658689	0.325454892	0.323741407	0.325948858	0.275974538	0.32986814	0.363856534	0.288105652	0.388281922	0.346874924	0.356250061	0.317105688	0.292882922	0.313094972	0.364151673	0.317668353	0.390116965	0.278265256
sample-84	0	0	0	0	0	0	0	0	0	0	0.254522378	0.190432049	0.20166499	0.235555739	0.178941971	0.284005671	0.12992917	0.233987956	0.242972346	0.190101077	0.307108487	0.262296637	0.246531823	0.223620323	0.167844973	0.238010967	0.274868693	0.274812442	0.267453176	0.272329038	0.262602745	0.258691612	0.216396932	0.226793378	0.20314707	0.251762711	0.251293441	0.205473839	0.227100725	0.272297311	0.252119724	0.239986938	0.211469062	0.282241619	0.224056294	0.25725482	0.211469062	0.200290598	0.283848569
sample-85	0	0	0	0	0	0	0	0	0	0	1.586871232	1.767994409	1.62633234	1.585707416	1.655314976	1.577745051	1.641288911	1.676418815	1.616713832	1.599446452	1.708621952	1.58820585	1.598262293	1.494901331	1.54917354	1.630470013	1.601853083	1.622917115	1.634322855	1.630771789	1.648180536	1.707831142	1.591288254	1.688474573	1.642700003	1.631664035	1.628991938	1.575934879	1.621270392	1.636804916	1.607712334	1.712454789	1.681070736	1.646285022	1.640885318	1.663267586	1.678193447	1.647361225	1.68258352
sample-86	0	0	0	0	0	0	0	0	0	0	2.291901848	2.425151295	2.401111597	2.249335999	2.527744976	2.529449854	2.323956425	2.531822294	2.453276568	2.424865801	2.343957373	2.479166838	2.307816417	2.313690327	2.354022568	2.342926696	2.377993987	2.444918511	2.364281546	2.389862143	2.421363648	2.381672835	2.382258719	2.396713211	2.349461777	2.487089694	2.349663963	2.354167016	2.448114155	2.396554276	2.374896324	2.42975179	2.32246693	2.459677539	2.350435162	2.446617989	2.373500138	2.420242618	2.409911381
sample-87	0	0	0	0	0	0	0	0	0	0	0.77274737	0.903069639	0.76949775	0.913273065	0.865363555	0.741361049	0.801243488	0.703572773	0.711121385	0.767989324	0.792276657	0.741529836	0.789806899	0.700968704	0.858834657	0.791971727	0.722583563	0.712985764	0.870603969	0.860285564	0.817394109	0.773188094	0.731712633	0.724328531	0.76224354	0.764676282	0.838462768	0.839459245	0.865275864	0.852439998	0.802571963	0.805273953	0.833748395	0.838692642	0.769233006	0.818860474	0.810443186	0.751367163	0.928875004
sample-88	0	0	0	0	0	0	0	0	0	0	1.014499453	0.984263711	0.961344102	1.119975214	1.054996821	1.135751668	1.053476579	1.037528738	1.152666089	1.15468863	1.083727382	0.958805616	0.927104582	0.884025429	0.946423347	1.061004527	0.971734977	0.934935195	1.079222344	0.901942697	0.994321316	1.058175867	0.996653505	1.007357304	1.073204011	1.043112844	0.964253508	1.037483267	1.028968284	1.062130387	1.026526944	1.095773286	1.017666008	0.977034778	1.058155391	1.037326303	1.017774817	1.059009584	1.062687718
sample-89	0	0	0	0	0	0	0	0	0	0	0.300616131	0.180722186	0.217610121	0.245385379	0.194260998	0.204032943	0.242302491	0.149008328	0.220769337	0.370758497	0.269437061	0.308011608	0.288814301	0.23485817	0.244982658	0.26515589	0.21578921	0.25250843	0.202917793	0.240319085	0.244407389	0.253059208	0.212085152	0.26584397	0.305122628	0.254350873	0.256909145	0.182419613	0.273737609	0.328775741	0.277262478	0.298179005	0.265970364	0.276695032	0.236009561	0.283254346	0.252410189	0.276397521	0.291265312
sample-9	0	0	0	0	0	0	0	0	0	0	3.027457384	2.977469589	3.101924431	3.053248232	3.089543968	3.022699033	2.920223606	3.041603617	3.064003023	3.013328993	2.99776853	2.970248506	3.176967432	3.184675883	3.130574523	3.027347917	3.079023349	3.021468322	3.123935159	3.004425764	2.95130876	3.035910917	3.043956349	3.137788003	3.081103641	3.049700388	3.122690885	3.077718263	3.097981755	3.08933892	3.135142944	3.078122548	3.133896356	3.134388245	3.178810238	3.119731478	3.141376206	3.131993604	3.167013109
sample-90	0	0	0	0	0	0	0	0	0	0	0.138432914	0.207149397	0.142927296	0.233917057	0.211504274	0.178148598	0.200819134	0.257930847	0.328133813	0.339695383	0.244710283	0.274348033	0.232785867	0.201120564	0.208629846	0.252972877	0.229972159	0.189462647	0.256397976	0.171393863	0.181506354	0.243520791	0.250325571	0.222074831	0.24346875	0.242898257	0.282878892	0.226942647	0.257584628	0.244598221	0.251579787	0.252229866	0.249400724	0.207244844	0.21126873	0.232637013	0.211127934	0.289785084	0.241163887
sample-91	0	0	0	0	0	0	0	0	0	0	0.558834304	0.626919499	0.544588556	0.512608966	0.741897323	0.651975466	0.55941856	0.802149395	0.464867042	0.502016433	0.61900692	0.508187207	0.576778871	0.710561993	0.663376702	0.672023133	0.644170461	0.637301429	0.621211904	0.707468219	0.656545957	0.538800508	0.602691656	0.659176972	0.624630456	0.670162383	0.554227039	0.681815164	0.597235727	0.660191791	0.644503361	0.613845061	0.534865656	0.650163968	0.620599348	0.672536499	0.729017254	0.627810017	0.633332951
sample-92	0	0	0	0	0	0	0	0	0	0	0.462877063	0.501616036	0.431880344	0.51774523	0.617114518	0.567557413	0.372680399	0.576516625	0.539763724	0.503312412	0.509388633	0.518468723	0.646660747	0.539971756	0.544193581	0.597636717	0.407373461	0.515008559	0.556123688	0.549943646	0.526248392	0.488219181	0.502455406	0.517194434	0.562198464	0.469479068	0.560144593	0.509050279	0.502667152	0.561023711	0.480462994	0.547260164	0.544425984	0.52310692	0.548995598	0.558283757	0.459985755	0.553564337	0.544934155
sample-93	0	0	0	0	0	0	0	0	0	0	1.616240136	1.466519877	1.746380052	1.546610131	1.549928817	1.733221293	1.542571842	1.530500198	1.702831782	1.411156014	1.538668618	1.626022204	1.56314357	1.533116473	1.619573232	1.645426797	1.634007214	1.675685251	1.605882734	1.616670482	1.687506817	1.58797735	1.6071871	1.582756182	1.633806548	1.631818313	1.62531722	1.655327368	1.657084541	1.679160148	1.576867899	1.614285818	1.707119191	1.584958041	1.592506278	1.573072541	1.605583969	1.585395964	1.611013103
sample-94	0	0	0	0	0	0	0	0	0	0	0.161389845	0.248347336	0.119962964	0.104283635	0.058318113	0.243783034	0.15191606	0.234346515	0.128951728	0.207281432	0.098394853	0.191701791	0.168291085	0.170243096	0.209981134	0.158478786	0.137224472	0.226925469	0.118293548	0.097106611	0.228273613	0.206564775	0.225398469	0.187510973	0.176182178	0.206095311	0.184091683	0.124774162	0.133800759	0.189139582	0.145582451	0.149200113	0.171367955	0.2306424	0.147629459	0.183706578	0.145858168	0.182011584	0.208042007
sample-95	0	0	0	0	0	0	0	0	0	0	1.622884152	1.843831564	1.802170565	1.827068898	1.93472185	1.752009092	1.673791396	1.819657244	1.714797155	1.787375971	1.940075182	1.788779859	1.691133717	1.776765822	1.632113439	1.871206361	1.690606561	1.737940663	1.739708694	1.849246895	1.794556422	1.774245801	1.817535404	1.803714139	1.821136624	1.850589051	1.830290143	1.849821416	1.789389847	1.824372222	1.696253674	1.883221662	1.829383811	1.814753831	1.836409772	1.773726945	1.786581016	1.784961681	1.768673883
sample-96	0	0	0	0	0	0	0	0	0	0	0.656705419	0.664624107	0.763309773	0.603175433	0.624900033	0.865869657	0.692604163	0.668726027	0.666792655	0.748797334	0.651625154	0.796155483	0.731566167	0.812685072	0.741229045	0.67544987	0.772775002	0.816215102	0.811066112	0.738445089	0.786919441	0.766085022	0.775053097	0.71131364	0.724844612	0.672294175	0.695940005	0.688022588	0.730656891	0.680897131	0.774990162	0.740206837	0.71229316	0.744732333	0.76640959	0.658301231	0.699648809	0.704078333	0.662141574
[truncated: 54 more columns]
