# Supplementary material for: Consistent patterns in 16S and 18S microbial diversity from the shells of the common and widespread red-eared slider turtle (Trachemys scripta)
Source: PLoS One. 2020 Dec 28;15(12):e0244489. doi: 10.1371/journal.pone.0244489 (PMC7769255; doi:10.1371/journal.pone.0244489)
Supplement: S3 Appendix — This folder contains comma-delimited tables of 16S and 18S sample feature counts corresponding to taxonomic classifications for taxonomic levels Class, Order, Family and Genus. Identifying sample information is found in the final three columns of each table. (ZIP) [file pone.0244489.s003.zip]

Archive with 18 entries (17 files):
- S3_Appendix/
- __MACOSX/._S3_Appendix
- S3_Appendix/18S.Genus.csv
- __MACOSX/S3_Appendix/._18S.Genus.csv
- S3_Appendix/16S.Order.csv
- __MACOSX/S3_Appendix/._16S.Order.csv
- S3_Appendix/16S.Family.csv
- __MACOSX/S3_Appendix/._16S.Family.csv
- S3_Appendix/16S.Class.csv
- __MACOSX/S3_Appendix/._16S.Class.csv
- S3_Appendix/18S.Class.csv
- __MACOSX/S3_Appendix/._18S.Class.csv
- S3_Appendix/18S.Order.csv
- __MACOSX/S3_Appendix/._18S.Order.csv
- S3_Appendix/16S.Genus.csv
- __MACOSX/S3_Appendix/._16S.Genus.csv
- S3_Appendix/18S.Family.csv
- __MACOSX/S3_Appendix/._18S.Family.csv
