# Supplementary material for: Consistent patterns in 16S and 18S microbial diversity from the shells of the common and widespread red-eared slider turtle (Trachemys scripta)
Source: PLoS One. 2020 Dec 28;15(12):e0244489. doi: 10.1371/journal.pone.0244489 (PMC7769255; doi:10.1371/journal.pone.0244489)
Supplement: S3 Appendix — This folder contains comma-delimited tables of 16S and 18S sample feature counts corresponding to taxonomic classifications for taxonomic levels Class, Order, Family and Genus. Identifying sample information is found in the final three columns of each table. (ZIP) [file pone.0244489.s003.zip › S3_Appendix/18S.Genus.csv]

sample #	D_0__Eukaryota;D_1__Amoebozoa;D_2__Discosea;D_3__Flabellinia;D_4__Dactylopodida;D_5__Angulamoeba	D_0__Eukaryota;D_1__Amoebozoa;D_2__Discosea;D_3__Longamoebia;D_4__Centramoebida;D_5__uncultured_eukaryote	D_0__Eukaryota;D_1__Amoebozoa;D_2__Discosea;D_3__metagenome;D_4__metagenome;D_5__metagenome	D_0__Eukaryota;D_1__Amoebozoa;D_2__Gracilipodida;D_3__Flamella;__;__	D_0__Eukaryota;D_1__Amoebozoa;D_2__Incertae_Sedis;D_3__Ischnamoeba;Ambiguous_taxa;Ambiguous_taxa	D_0__Eukaryota;D_1__Amoebozoa;D_2__Tubulinea;D_3__Arcellinida;D_4__Echinamoebida;Ambiguous_taxa	D_0__Eukaryota;D_1__Amoebozoa;D_2__Tubulinea;D_3__Arcellinida;D_4__Echinamoebida;D_5__Vermamoeba	D_0__Eukaryota;D_1__Amoebozoa;D_2__Tubulinea;D_3__Arcellinida;D_4__metagenome;D_5__metagenome	D_0__Eukaryota;D_1__Amoebozoa;D_2__Tubulinea;D_3__Euamoebida;D_4__BOLA868;D_5__metagenome	D_0__Eukaryota;D_1__Archaeplastida;__;__;__;__	D_0__Eukaryota;D_1__Centrohelida;Ambiguous_taxa;Ambiguous_taxa;Ambiguous_taxa;Ambiguous_taxa	D_0__Eukaryota;D_1__Centrohelida;D_2__CV1-B1-93;D_3__metagenome;D_4__metagenome;D_5__metagenome	D_0__Eukaryota;D_1__Centrohelida;D_2__metagenome;D_3__metagenome;D_4__metagenome;D_5__metagenome	D_0__Eukaryota;D_1__Centrohelida;__;__;__;__	D_0__Eukaryota;D_1__Cryptophyceae;D_2__Cryptomonadales;D_3__Cryptomonas;D_4__metagenome;D_5__metagenome	D_0__Eukaryota;D_1__Cryptophyceae;D_2__Cryptomonadales;D_3__Rhodomonas;Ambiguous_taxa;Ambiguous_taxa	D_0__Eukaryota;D_1__Excavata;D_2__Discoba;D_3__Discicristata;D_5__Tetramitia;D_6__Allovahlkampfia	D_0__Eukaryota;D_1__Haptophyta;D_2__Pavlovophyceae;D_3__Rebecca;Ambiguous_taxa;Ambiguous_taxa	D_0__Eukaryota;D_1__Haptophyta;D_2__Prymnesiophyceae;D_3__Prymnesiales;D_4__Prymnesium;Ambiguous_taxa	D_0__Eukaryota;D_1__Incertae_Sedis;D_2__Rigifilida;D_3__metagenome;D_4__metagenome;D_5__metagenome	D_0__Eukaryota;D_1__Opisthokonta;D_2__Aphelidea;D_3__uncultured;D_4__uncultured_eukaryote;D_5__uncultured_eukaryote	D_0__Eukaryota;D_1__Opisthokonta;D_2__Aphelidea;D_3__uncultured;D_4__uncultured_fungus;D_5__uncultured_fungus	D_0__Eukaryota;D_1__Opisthokonta;D_2__Holozoa;D_3__Choanoflagellida;__;__	D_0__Eukaryota;D_1__Opisthokonta;D_2__Holozoa;D_3__Metazoa_(Animalia);D_10__Neoptera;D_11__Diptera	D_0__Eukaryota;D_1__Opisthokonta;D_2__Holozoa;D_3__Metazoa_(Animalia);D_10__Palaeoptera;D_11__Ephemeroptera	D_0__Eukaryota;D_1__Opisthokonta;D_2__Holozoa;D_3__Metazoa_(Animalia);D_6__Gastrotricha;D_7__Chaetonotida	D_0__Eukaryota;D_1__Opisthokonta;D_2__Holozoa;D_3__Metazoa_(Animalia);D_7__Bdelloidea;D_8__Adinetida	D_0__Eukaryota;D_1__Opisthokonta;D_2__Holozoa;D_3__Metazoa_(Animalia);D_7__Catenulida;D_8__Stenostomidae	D_0__Eukaryota;D_1__Opisthokonta;D_2__Holozoa;D_3__Metazoa_(Animalia);D_7__Chromadorea;D_8__Monhysterida	D_0__Eukaryota;D_1__Opisthokonta;D_2__Holozoa;D_3__Metazoa_(Animalia);D_7__Chromadorea;__	D_0__Eukaryota;D_1__Opisthokonta;D_2__Holozoa;D_3__Metazoa_(Animalia);D_7__Gastropoda;D_8__Heterobranchia	D_0__Eukaryota;D_1__Opisthokonta;D_2__Holozoa;D_3__Metazoa_(Animalia);D_7__Monogononta;D_8__Flosculariacea	D_0__Eukaryota;D_1__Opisthokonta;D_2__Holozoa;D_3__Metazoa_(Animalia);D_7__Monogononta;D_8__Ploimida	D_0__Eukaryota;D_1__Opisthokonta;D_2__Holozoa;D_3__Metazoa_(Animalia);D_7__Monogononta;__	D_0__Eukaryota;D_1__Opisthokonta;D_2__Holozoa;D_3__Metazoa_(Animalia);D_7__Phylactolaemata;D_8__Plumatellida	D_0__Eukaryota;D_1__Opisthokonta;D_2__Holozoa;D_3__Metazoa_(Animalia);D_7__Rhabditophora;D_8__Macrostomida	D_0__Eukaryota;D_1__Opisthokonta;D_2__Holozoa;D_3__Metazoa_(Animalia);D_8__Arachnida;__	D_0__Eukaryota;D_1__Opisthokonta;D_2__Holozoa;D_3__Metazoa_(Animalia);D_8__Dorylaimia;D_9__Dorylaimida	D_0__Eukaryota;D_1__Opisthokonta;D_2__Holozoa;D_3__Metazoa_(Animalia);D_8__Enoplia;D_9__Triplonchida	D_0__Eukaryota;D_1__Opisthokonta;D_2__Holozoa;D_3__Metazoa_(Animalia);D_8__Oligochaeta;D_9__Haplotaxida	D_0__Eukaryota;D_1__Opisthokonta;D_2__Holozoa;D_3__Metazoa_(Animalia);D_8__Rhabdocoela;D_9__Neodalyellida	D_0__Eukaryota;D_1__Opisthokonta;D_2__Holozoa;D_3__Metazoa_(Animalia);D_9__Copepoda;D_10__Cyclopoida	D_0__Eukaryota;D_1__Opisthokonta;D_2__Holozoa;D_3__Metazoa_(Animalia);D_9__Eumalacostraca;D_10__Peracarida	D_0__Eukaryota;D_1__Opisthokonta;D_2__Holozoa;D_3__Metazoa_(Animalia);D_9__Phyllopoda;D_10__Diplostraca	D_0__Eukaryota;D_1__Opisthokonta;D_2__Holozoa;D_3__Metazoa_(Animalia);D_9__Podocopa;D_10__Podocopida	D_0__Eukaryota;D_1__Opisthokonta;D_2__Holozoa;D_3__Metazoa_(Animalia);__;__	D_0__Eukaryota;D_1__Opisthokonta;D_2__Holozoa;__;__;__	D_0__Eukaryota;D_1__Opisthokonta;D_2__Nucletmycea;D_3__Fungi;D_4__Cryptomycota;D_5__LKM11	D_0__Eukaryota;D_1__Opisthokonta;D_2__Nucletmycea;D_3__Fungi;D_6__Chytridiomycetes;D_7__uncultured
sample-1	0	0	0	0	0	18	0	29	13	0	24	58	10	41	0	0	0	0	0	3	0	0	0	10436	0	344	13	172	267	0	3020	0	83	0	5	889	17	3	0	3505	0	29	0	165	1644	0	23	0	0
sample-10	2	15	0	0	8	20	0	3	44	0	0	0	0	0	0	0	33	0	0	0	0	0	0	4983	0	510	94	0	116	0	0	271	1066	33	8	0	0	19	793	4099	580	1509	0	1337	2151	15	44	0	0
sample-11	0	0	0	0	0	50	0	0	122	0	0	0	0	5	0	0	18	0	0	40	0	38	0	2702	0	671	0	0	478	0	0	0	63	0	1683	44	65	0	142	4334	0	0	0	9	2165	0	0	0	0
sample-12	0	0	0	0	0	175	0	3	343	0	0	0	0	0	45	0	154	0	0	91	0	980	0	9403	0	321	0	32	312	0	0	0	88	0	67	0	0	0	241	9331	0	0	0	0	459	33	0	0	0
sample-13	0	0	13	0	0	13	6	22	0	0	40	0	178	54	24	0	48	0	0	0	169	280	0	4890	0	516	15	600	29	0	0	171	0	0	0	0	0	0	0	22	0	0	0	0	10	0	0	0	0
sample-14	0	0	10	0	0	29	0	9	38	0	17	38	11	73	0	0	40	0	0	3	363	325	0	229	0	86	86	1048	40	0	0	0	20	0	0	0	0	0	0	2826	0	0	0	0	942	0	0	10	0
sample-15	0	0	0	0	0	0	0	0	0	0	0	0	0	0	11	0	0	0	0	0	10	0	0	568	0	17	0	35	0	0	0	36	0	0	0	9	4319	0	0	10	0	0	0	0	836	0	0	0	0
sample-16	0	0	0	0	0	4	19	9	29	0	0	0	0	0	0	0	0	0	0	0	0	70	0	325	0	156	31	682	240	0	0	93	72	0	64	0	0	0	46	6586	200	58	0	0	1485	44	0	0	0
sample-17	0	0	0	0	0	9	19	22	27	0	17	0	0	17	8	0	0	0	0	0	0	33	0	7717	0	36	36	0	512	0	0	0	362	77	0	0	0	73	0	1743	0	0	0	267	24870	651	9	0	0
sample-18	0	0	0	0	0	0	0	0	0	476	0	0	0	37	0	37	1127	52	79	0	0	0	64	0	0	0	0	0	2271	0	0	0	2321	0	0	0	0	3190	0	0	0	0	0	0	0	47	0	0	0
sample-19	0	0	0	0	0	0	0	0	0	123	0	0	0	69	0	20	268	21	63	0	0	0	33	108	0	354	21	0	806	95	0	66	1835	0	0	0	0	197	0	439	0	0	0	0	0	55	0	16	0
sample-2	0	0	0	0	0	43	0	0	13	0	28	26	13	25	0	0	0	0	0	0	0	0	0	1343	0	288	15	1286	68	0	0	0	27	0	0	0	0	0	0	2294	0	0	312	576	1435	0	35	0	0
sample-20	0	0	0	69	0	452	0	139	87	0	0	0	0	0	0	0	51	0	0	0	0	10	0	447	0	107	37	2755	32	0	0	45	3314	233	0	0	0	7	954	989	0	19	0	0	127	0	0	9	13
sample-21	0	0	57	0	0	57	0	52	22	0	0	0	0	0	0	0	5	0	0	0	0	0	0	353	0	5	46	539	0	0	0	1216	1252	650	0	0	0	0	465	181	0	5	0	0	812	26	0	0	10
sample-22	0	0	0	6	0	0	0	0	16	0	0	0	0	0	0	0	0	0	0	2	0	0	0	0	0	816	49	1116	8	0	0	32	47	0	0	0	9	47	402	2267	7067	0	0	56	6446	76	8	0	0
sample-23	0	0	0	29	0	0	0	0	0	0	0	0	0	0	0	0	0	0	0	0	0	0	0	5082	0	154	678	160	292	0	0	52	55	0	0	0	0	594	87	2389	773	96	0	0	660	192	0	0	0
sample-26	0	0	0	0	0	0	0	0	0	0	0	0	0	0	0	0	0	0	0	0	0	0	0	0	0	0	57	124	0	0	0	0	1447	0	0	0	0	0	5	0	0	0	0	0	4	0	0	0	2
sample-27	0	0	0	0	0	0	0	0	0	0	0	0	0	0	0	0	0	0	0	0	0	0	0	0	0	0	0	4	0	0	0	0	1732	0	5	0	0	0	0	0	0	0	0	0	0	0	0	0	0
sample-28	0	0	0	0	0	0	0	0	0	0	0	0	0	0	0	0	0	0	0	0	0	0	0	0	0	0	3	0	0	0	0	0	1227	0	0	0	0	0	0	0	0	0	0	0	0	0	0	0	0
sample-29	0	0	0	0	0	0	0	0	0	0	0	0	0	0	0	0	0	0	0	0	0	0	0	0	0	0	11	51	0	0	0	0	1071	0	0	0	0	0	0	0	0	0	0	0	0	0	0	0	0
sample-3	0	67	0	0	0	31	24	10	0	0	0	0	0	7	0	0	0	0	0	20	0	0	0	49	275	1439	43	501	0	0	0	0	51	0	0	0	0	0	12	0	0	0	0	0	5036	0	6	0	0
sample-30	0	0	0	0	0	0	0	0	0	0	0	0	0	0	0	0	0	0	0	0	0	0	0	0	0	0	0	0	0	0	0	0	0	0	0	0	0	0	0	0	0	0	0	0	0	0	0	0	0
sample-31	0	0	0	0	0	0	0	0	0	0	0	0	0	0	0	0	0	0	0	0	0	0	0	0	0	0	7	8	0	0	0	0	105	0	0	0	0	0	0	0	0	0	0	0	0	0	0	0	0
sample-32	0	0	0	0	0	0	0	0	0	0	0	0	0	0	0	0	0	0	0	0	0	0	0	0	0	0	0	0	0	0	0	0	54	0	0	0	0	0	0	0	0	0	0	0	0	0	0	0	0
sample-33	0	0	0	0	0	0	0	0	0	0	0	0	0	0	0	0	0	0	0	0	0	0	0	0	0	0	0	5	0	0	0	0	45	0	0	0	0	0	0	0	0	0	0	0	0	0	0	0	0
sample-34	0	0	0	0	0	0	0	0	0	0	0	0	0	0	0	0	0	0	0	0	0	0	0	658	0	0	0	140	0	68	0	0	21	0	0	0	0	0	0	64	0	0	0	42	0	0	0	0	0
sample-35	0	0	0	0	0	0	0	0	0	0	0	0	0	0	0	0	0	0	0	0	0	0	0	0	0	0	0	5	0	20	0	0	0	0	0	0	0	0	0	0	0	0	0	0	0	0	0	0	0
sample-36	0	0	0	0	0	0	0	0	0	0	0	0	0	0	0	0	0	0	0	0	0	0	0	383	0	11	0	737	0	6	0	0	27	0	5	0	0	0	0	507	0	45	0	0	0	0	0	0	0
sample-37	0	0	0	0	0	0	0	0	0	0	0	0	0	0	0	0	0	0	0	0	0	0	0	0	0	0	0	22	0	0	0	0	0	12	0	0	0	0	0	228	0	0	0	0	0	0	0	0	12
sample-38	0	0	0	0	0	0	0	0	0	0	0	0	0	0	0	0	0	0	0	0	0	0	0	8	0	0	0	193	0	23	0	0	0	0	0	0	0	0	0	441	0	0	0	0	0	0	0	0	3
sample-39	0	0	0	0	0	7	0	0	0	0	0	0	0	0	0	0	9	0	0	0	0	0	0	22	0	0	0	21	114	28	0	0	26	0	5	8	0	0	31	2556	0	0	0	0	0	0	0	0	74
sample-4	257	44	0	0	76	104	18	4	0	0	0	0	0	14	0	0	0	0	0	18	0	0	0	112	0	1397	24	2038	0	0	7	0	457	0	0	0	0	0	0	5	0	0	0	0	31	0	0	0	0
sample-40	0	0	42	0	0	0	0	42	0	0	0	0	0	0	0	0	0	0	0	0	0	0	0	0	0	262	0	836	0	0	0	0	953	82	6	0	0	0	0	109	0	0	0	0	38	0	0	0	52
sample-41	0	0	0	0	0	0	0	0	0	0	0	0	0	0	0	0	0	0	0	0	0	0	0	0	0	0	0	34	0	15	0	0	0	0	0	0	0	0	0	341	0	0	0	0	0	0	0	0	0
sample-42	0	0	0	0	0	0	0	0	0	0	0	0	0	0	0	0	0	0	0	0	0	0	0	8	0	0	0	36	0	0	0	0	0	0	0	0	0	0	2	168	0	0	0	0	0	0	0	0	0
sample-43	0	0	0	0	0	0	0	0	0	0	0	0	0	0	0	0	0	0	0	0	0	0	0	0	0	0	0	0	0	36	0	0	0	0	0	0	0	0	0	136	0	0	0	0	0	0	0	0	4
sample-44	0	0	0	0	0	0	0	0	0	0	0	0	0	0	0	0	0	0	0	0	0	0	0	0	0	0	0	6	0	3	0	0	0	0	0	0	0	0	0	152	0	0	0	0	0	0	0	0	0
sample-45	0	0	0	0	0	0	0	0	0	0	0	0	0	0	0	0	0	0	0	0	0	0	0	0	0	0	3	0	0	0	0	0	0	0	0	0	0	0	0	243	0	0	0	0	0	0	0	0	3
sample-46	0	0	0	0	0	0	0	0	0	0	0	0	0	0	0	0	0	0	0	0	0	0	0	0	0	0	0	8	0	62	0	0	0	0	0	0	0	0	0	60	0	0	0	0	0	0	0	0	0
sample-47	0	0	0	0	0	60	0	0	19	0	15	24	0	9	0	0	0	0	0	0	0	0	0	790	0	159	18	180	384	0	6	0	0	0	0	0	0	0	0	383	0	31	476	0	0	0	0	0	0
sample-48	0	0	0	0	0	31	6	0	0	0	0	0	0	0	0	0	0	0	0	0	0	0	0	1615	0	24	6	0	0	0	0	0	8	0	0	0	0	0	0	0	0	0	0	0	0	0	0	0	0
sample-49	0	0	0	0	0	24	0	0	0	0	0	0	0	0	0	0	0	0	0	0	0	0	0	6672	0	38	7	430	153	0	0	0	23	0	0	0	0	0	0	70	0	0	0	0	0	0	0	0	0
sample-5	0	0	2	0	0	33	0	11	28	0	0	0	0	6	0	0	3	0	0	0	0	8	0	1432	0	55	15	11	20	0	0	0	90	0	9480	0	0	0	675	11320	0	0	0	0	7710	0	0	0	0
sample-50	0	0	0	0	0	0	0	0	0	0	0	0	0	0	0	0	0	0	0	0	0	0	0	0	0	0	0	0	4	0	0	0	0	0	0	0	0	0	0	0	0	0	0	0	0	0	0	0	0
sample-51	0	0	0	0	0	0	0	0	0	0	0	0	0	0	0	0	0	0	0	0	0	0	0	3	0	0	0	32	0	0	0	0	0	0	0	0	0	0	15	2040	0	8	0	0	89	0	0	0	0
sample-52	0	0	0	0	0	0	0	0	0	0	0	0	0	0	0	0	0	0	0	0	0	0	0	0	0	0	0	11	0	0	0	0	0	0	0	0	0	0	0	0	0	0	0	0	4	0	0	0	0
sample-53	0	0	0	0	0	0	0	0	0	0	0	0	0	0	0	0	0	0	0	0	0	0	0	0	0	0	0	0	0	0	0	0	0	0	0	0	0	0	0	1264	0	0	0	0	73	0	0	0	0
sample-54	0	0	0	0	0	0	0	0	0	0	0	0	0	0	0	0	0	0	0	0	0	0	0	18	0	0	0	4	0	0	0	0	0	0	0	0	0	0	0	0	0	0	0	0	14	0	0	0	0
sample-55	0	0	0	0	0	0	0	10	0	0	8	0	0	0	57	0	0	0	0	0	0	0	0	0	0	0	39	5	27086	0	0	0	297	0	0	0	0	0	0	0	0	0	0	0	0	49	0	0	0
sample-56	0	0	0	0	0	0	0	4	0	0	11	0	0	0	112	0	0	0	0	0	0	0	0	0	0	199	78	7	1589	0	0	0	156	0	0	0	0	0	0	0	0	0	0	0	0	470	0	0	0
sample-57	0	0	0	0	0	0	0	4	0	0	5	0	0	8	27	0	0	0	0	0	0	0	0	3786	0	6	378	0	14770	0	0	0	164	0	0	0	0	0	0	0	0	0	0	0	0	38	0	0	0
sample-58	0	0	0	0	0	0	0	3	0	0	0	0	0	0	15	0	0	0	0	0	0	0	0	117	49	10	123	11	12986	0	0	0	184	0	0	0	0	0	0	0	0	11	0	172	0	97	0	0	0
sample-59	0	0	0	0	0	0	0	0	0	0	0	0	0	0	0	0	0	0	0	0	0	0	0	0	0	0	10	0	0	0	0	0	14	0	0	0	0	0	0	0	0	0	0	0	0	0	0	0	0
sample-6	0	0	0	0	0	18	0	32	28	0	0	0	0	0	0	0	0	0	0	0	0	0	0	12433	0	39	33	13	30	0	0	156	147	0	392	0	0	8	482	10164	0	0	0	3	6723	0	0	24	6
sample-60	0	0	0	0	0	0	0	0	0	0	0	0	0	0	0	0	0	0	0	0	0	0	0	0	0	0	1073	3	6	0	0	0	39	0	0	0	0	0	0	0	0	0	0	0	0	0	0	0	0
sample-61	0	0	0	0	0	0	0	0	0	0	0	0	0	0	7	0	0	0	0	0	0	0	0	0	0	0	247	0	0	0	0	0	93	0	0	0	0	0	0	0	0	0	0	0	0	0	0	0	0
sample-62	0	0	0	0	0	0	0	0	0	0	0	0	0	0	0	0	0	0	0	0	0	0	0	0	0	0	4	0	206	158	0	0	14	0	0	0	0	0	0	0	0	0	0	0	0	3	0	0	0
sample-63	0	0	0	0	0	7	0	0	33	0	0	0	0	0	0	0	9	0	0	0	0	0	0	15799	0	26	31	0	32	0	0	0	30	0	2	0	0	0	0	0	0	9	0	0	363	0	0	0	0
sample-64	0	0	0	0	0	0	0	0	0	0	0	0	0	0	0	0	0	0	0	0	0	0	0	21	0	0	7	0	0	15	0	0	0	0	0	0	0	0	0	0	0	0	0	7	0	0	0	0	0
sample-65	0	0	0	0	0	17	0	0	11	0	0	0	0	0	5	0	17	0	0	0	0	0	0	57	0	0	294	0	0	0	0	0	391	0	0	0	0	0	0	0	0	22	0	6	73	0	0	0	0
sample-66	0	0	0	0	0	0	0	0	0	0	0	0	0	0	0	0	0	0	0	0	0	0	0	122	0	0	0	0	0	0	0	0	329	0	0	0	0	0	0	0	0	61	0	249	0	0	0	0	0
sample-67	0	0	0	0	0	0	0	0	0	0	0	0	0	0	0	0	0	0	0	0	0	0	0	961	0	0	0	0	14	0	0	0	0	0	0	0	0	0	0	0	0	0	0	0	33	0	0	0	0
sample-68	0	0	0	0	0	0	0	0	0	0	0	0	0	0	0	0	0	0	0	0	0	0	0	0	0	0	2	0	0	0	0	0	0	0	0	0	0	0	0	0	0	0	0	0	0	0	0	0	0
sample-69	0	0	0	0	0	0	0	0	4	0	0	0	0	0	0	0	0	0	0	0	0	0	0	4336	0	0	0	0	17	0	0	0	17	0	0	0	0	0	0	0	0	0	0	0	0	0	0	0	0
sample-7	0	5	14	0	67	43	12	106	38	0	9	0	22	11	0	0	0	0	0	0	0	0	0	2018	0	1138	329	3290	14	0	0	0	133	0	0	0	0	0	0	0	0	36	0	4790	0	4	55	0	20
sample-70	0	0	0	0	0	0	0	0	0	0	0	0	0	0	0	0	0	0	0	0	0	0	0	0	0	0	0	29	0	0	0	0	0	0	0	0	0	0	0	0	0	0	0	0	0	0	0	0	0
sample-71	0	0	0	0	0	0	0	0	0	0	0	0	0	0	0	0	0	0	0	0	0	5	0	3686	0	0	7	0	0	0	0	0	101	0	0	0	0	0	0	98	1199	17	0	0	965	0	0	0	0
sample-72	0	0	0	0	0	0	0	0	0	0	0	0	0	0	0	0	0	0	0	0	0	7	0	0	0	8	11	0	50	35	0	0	15	0	0	0	0	0	0	2751	0	0	0	0	840	0	0	0	0
sample-73	0	0	0	0	0	0	0	0	4	0	0	0	0	0	3	0	0	0	0	0	0	3	0	28	0	4	10	134	44	83	0	0	0	0	0	0	0	0	0	503	0	4	0	0	32	13	0	0	0
sample-74	0	0	0	0	0	0	0	0	2	0	0	0	0	0	0	0	0	0	0	0	0	0	0	167	0	6	0	0	0	0	0	0	11	0	0	0	0	0	36	0	0	0	0	28	2492	0	0	0	0
sample-75	0	0	0	0	0	0	0	0	0	0	0	0	0	0	0	0	0	0	0	0	0	0	0	0	0	0	0	0	0	0	0	0	0	0	0	0	0	0	0	0	0	0	0	0	5	0	0	0	0
sample-76	0	0	0	0	0	0	0	0	0	0	0	0	0	0	0	0	0	0	0	0	0	0	0	0	0	0	0	0	0	5	0	0	3	0	0	0	0	0	0	66	0	0	0	0	0	0	0	0	0
sample-77	0	0	0	0	0	0	0	0	0	0	0	0	0	0	0	0	0	0	0	0	0	0	0	23	0	0	5	22	8	145	0	4	0	0	0	0	0	0	4	557	0	0	0	0	17	0	0	0	0
sample-78	0	0	0	0	0	0	0	0	0	0	0	0	0	0	0	0	0	0	0	0	0	0	0	16	0	0	2	21	0	48	0	0	0	0	0	0	0	4	4	74	0	0	0	0	0	0	0	0	0
sample-79	0	0	0	0	0	0	0	0	0	0	0	0	0	0	0	0	0	0	0	0	0	0	0	21	0	0	10	43	1824	101	0	0	0	0	0	0	0	0	23	8487	82	0	0	0	0	9	0	0	0
sample-8	0	0	0	0	0	0	0	0	0	0	0	0	0	0	0	0	0	0	0	0	0	0	0	92	0	138	32	73	90	0	0	0	69	0	0	0	0	0	0	427	0	0	0	0	7	0	0	0	0
sample-80	0	0	0	0	0	0	0	0	0	0	0	0	0	0	0	0	0	0	0	0	0	0	0	0	0	0	0	0	0	11	0	0	0	0	0	0	0	0	0	0	0	0	0	0	0	0	0	0	0
sample-81	0	0	0	0	0	0	0	0	0	63	0	0	0	23	0	112	5	37	9	0	0	0	6	90	0	163	237	0	1792	0	0	0	1877	0	0	0	0	0	0	0	0	0	0	0	0	634	0	49	0
sample-82	0	0	0	0	0	0	0	0	0	4	0	0	0	40	0	0	0	0	3	0	0	0	0	99	0	286	0	0	249	47	0	16	141	0	0	238	0	4	0	0	0	0	0	0	0	13	0	0	0
sample-83	0	0	0	0	0	0	0	0	0	0	0	0	0	0	0	0	0	0	0	0	0	0	0	0	0	0	0	18	0	0	0	0	243	0	0	0	0	0	0	0	0	0	0	0	5	0	0	0	0
sample-84	0	0	0	0	0	0	0	0	0	0	0	0	0	0	0	0	0	0	0	0	0	0	0	0	0	0	0	26	0	0	0	0	0	0	0	0	0	0	0	0	0	0	0	0	0	0	0	0	0
sample-85	0	0	0	0	0	0	0	0	0	0	0	0	0	0	0	0	0	0	0	0	0	0	0	0	0	0	0	4	28	0	0	0	697	0	5	0	0	0	0	0	0	0	0	0	24	0	0	0	0
sample-86	0	0	0	0	0	0	0	0	0	0	0	0	0	0	0	0	0	0	0	0	0	0	0	0	0	0	0	10	0	0	0	0	4605	0	0	0	0	0	0	0	0	0	0	0	0	0	0	0	0
sample-87	0	0	0	0	0	0	0	0	0	0	0	0	0	0	0	0	0	0	0	0	0	0	0	0	0	0	0	108	16	0	0	0	758	0	0	0	0	0	3	0	0	0	0	0	0	0	0	0	0
sample-88	0	0	0	0	0	2	0	0	0	0	0	0	0	0	0	0	0	0	0	0	0	0	0	0	0	0	0	117	1163	0	0	0	318	0	0	0	0	0	0	0	0	0	0	0	0	0	0	0	0
sample-89	0	0	0	0	0	0	0	0	0	0	0	0	0	0	0	0	0	0	0	0	0	0	0	0	0	0	0	0	0	0	0	0	4	0	0	0	0	0	4	0	0	0	0	0	0	0	0	0	0
sample-9	0	0	5	9	6	83	0	0	111	0	0	0	0	0	0	0	63	0	0	10	0	7	0	10791	0	249	21	0	372	0	0	126	341	28	0	0	1264	173	2972	2306	2385	169	0	412	3412	0	25	0	0
sample-90	0	0	0	0	0	0	0	0	0	0	0	0	0	0	0	0	0	0	0	0	0	0	0	0	0	0	0	6	0	0	0	0	21	0	0	0	0	0	6	27	0	0	0	0	0	0	0	0	0
sample-91	0	0	0	0	0	0	0	0	0	0	0	0	0	0	0	0	0	0	0	0	0	0	0	0	0	0	0	46	0	0	0	0	259	0	0	0	0	0	7	13	0	0	0	0	0	0	0	0	0
sample-92	0	0	0	0	0	0	0	0	0	0	0	0	0	0	0	0	0	0	0	0	0	0	0	0	0	0	0	24	0	0	0	0	20	0	0	0	0	0	0	19	0	0	0	0	0	0	0	0	0
sample-93	0	0	0	0	0	0	0	0	0	0	0	0	0	0	0	0	0	0	0	0	0	0	0	89	0	9	0	0	3018	0	0	0	0	0	0	0	0	0	17	12	0	11	0	86	274	10	0	0	0
sample-94	0	0	0	0	0	0	0	0	0	0	0	0	0	0	0	0	0	0	0	0	0	0	0	0	0	0	0	0	0	21	0	0	0	0	0	0	0	0	0	0	0	0	0	0	22	0	0	0	0
sample-95	0	0	0	0	0	7	0	0	0	0	0	0	0	0	9	0	0	0	0	2	0	0	0	0	0	50	14	0	18918	162	0	0	0	0	0	0	0	0	0	0	5	0	0	31	3172	995	8	0	0
sample-96	0	0	0	0	0	0	0	0	0	0	0	0	0	0	0	0	0	0	0	0	0	0	0	0	0	0	0	9	0	0	0	0	0	0	0	0	0	0	0	0	0	0	0	0	0	0	0	0	0
[truncated: 122 more columns]
