# Supplementary material for: Consistent patterns in 16S and 18S microbial diversity from the shells of the common and widespread red-eared slider turtle (Trachemys scripta)
Source: PLoS One. 2020 Dec 28;15(12):e0244489. doi: 10.1371/journal.pone.0244489 (PMC7769255; doi:10.1371/journal.pone.0244489)
Supplement: S3 Appendix — This folder contains comma-delimited tables of 16S and 18S sample feature counts corresponding to taxonomic classifications for taxonomic levels Class, Order, Family and Genus. Identifying sample information is found in the final three columns of each table. (ZIP) [file pone.0244489.s003.zip › S3_Appendix/16S.Order.csv]

sample #	D_0__Archaea;D_1__Crenarchaeota;D_2__Bathyarchaeia;D_3__uncultured_methanogenic_archaeon	D_0__Archaea;D_1__Euryarchaeota;D_2__Methanomicrobia;D_3__Methanomicrobiales	D_0__Archaea;D_1__Euryarchaeota;D_2__Methanomicrobia;D_3__Methanosarcinales	D_0__Archaea;D_1__Nanoarchaeaeota;D_2__Woesearchaeia;D_3__metagenome	D_0__Archaea;D_1__Nanoarchaeaeota;D_2__Woesearchaeia;D_3__uncultured_euryarchaeote	D_0__Bacteria;D_1__Acidobacteria;D_2__Acidobacteriia;D_3__Solibacterales	D_0__Bacteria;D_1__Acidobacteria;D_2__Blastocatellia_(Subgroup_4);D_3__11-24	D_0__Bacteria;D_1__Acidobacteria;D_2__Blastocatellia_(Subgroup_4);D_3__Blastocatellales	D_0__Bacteria;D_1__Acidobacteria;D_2__Blastocatellia_(Subgroup_4);D_3__Chloracidobacteriales	D_0__Bacteria;D_1__Acidobacteria;D_2__Holophagae;D_3__Acanthopleuribacterales	D_0__Bacteria;D_1__Acidobacteria;D_2__Holophagae;D_3__Holophagales	D_0__Bacteria;D_1__Acidobacteria;D_2__Holophagae;D_3__Subgroup_7	D_0__Bacteria;D_1__Acidobacteria;D_2__Subgroup_17;D_3__metagenome	D_0__Bacteria;D_1__Acidobacteria;D_2__Subgroup_17;__	D_0__Bacteria;D_1__Acidobacteria;D_2__Subgroup_6;D_3__Unknown_Order	D_0__Bacteria;D_1__Acidobacteria;D_2__Subgroup_6;D_3__uncultured_prokaryote	D_0__Bacteria;D_1__Acidobacteria;D_2__Subgroup_6;__	D_0__Bacteria;D_1__Acidobacteria;D_2__Thermoanaerobaculia;D_3__Thermoanaerobaculales	D_0__Bacteria;D_1__Actinobacteria;D_2__Acidimicrobiia;D_3__Microtrichales	D_0__Bacteria;D_1__Actinobacteria;D_2__Actinobacteria;D_3__Frankiales	D_0__Bacteria;D_1__Actinobacteria;D_2__Actinobacteria;D_3__Kineosporiales	D_0__Bacteria;D_1__Actinobacteria;D_2__Actinobacteria;D_3__Micrococcales	D_0__Bacteria;D_1__Actinobacteria;D_2__Actinobacteria;D_3__Micromonosporales	D_0__Bacteria;D_1__Actinobacteria;D_2__Actinobacteria;D_3__PeM15	D_0__Bacteria;D_1__Actinobacteria;D_2__Actinobacteria;D_3__Propionibacteriales	D_0__Bacteria;D_1__Actinobacteria;D_2__Actinobacteria;__	D_0__Bacteria;D_1__Actinobacteria;D_2__Thermoleophilia;D_3__Solirubrobacterales	D_0__Bacteria;D_1__Armatimonadetes;D_2__Fimbriimonadia;D_3__Fimbriimonadales	D_0__Bacteria;D_1__BRC1;D_2__metagenome;D_3__metagenome	D_0__Bacteria;D_1__BRC1;D_2__uncultured_Acidobacteria_bacterium;D_3__uncultured_Acidobacteria_bacterium	D_0__Bacteria;D_1__BRC1;D_2__uncultured_bacterium;D_3__uncultured_bacterium	D_0__Bacteria;D_1__BRC1;D_2__uncultured_organism;D_3__uncultured_organism	D_0__Bacteria;D_1__BRC1;__;__	D_0__Bacteria;D_1__Bacteroidetes;D_2__Bacteroidia;D_3__Bacteroidales	D_0__Bacteria;D_1__Bacteroidetes;D_2__Bacteroidia;D_3__Bacteroidetes_VC2.1_Bac22	D_0__Bacteria;D_1__Bacteroidetes;D_2__Bacteroidia;D_3__Chitinophagales	D_0__Bacteria;D_1__Bacteroidetes;D_2__Bacteroidia;D_3__Cytophagales	D_0__Bacteria;D_1__Bacteroidetes;D_2__Bacteroidia;D_3__Flavobacteriales	D_0__Bacteria;D_1__Bacteroidetes;D_2__Bacteroidia;D_3__SM1A07	D_0__Bacteria;D_1__Bacteroidetes;D_2__Bacteroidia;D_3__Sphingobacteriales	D_0__Bacteria;D_1__Bacteroidetes;D_2__Bacteroidia;__	D_0__Bacteria;D_1__Bacteroidetes;D_2__Ignavibacteria;D_3__Ignavibacteriales	D_0__Bacteria;D_1__Bacteroidetes;D_2__Ignavibacteria;D_3__OPB56	D_0__Bacteria;D_1__Bacteroidetes;D_2__Rhodothermia;D_3__Balneolales	D_0__Bacteria;D_1__Bacteroidetes;D_2__Rhodothermia;D_3__Rhodothermales	D_0__Bacteria;D_1__Chloroflexi;D_2__Anaerolineae;D_3__1-20	D_0__Bacteria;D_1__Chloroflexi;D_2__Anaerolineae;D_3__Anaerolineales	D_0__Bacteria;D_1__Chloroflexi;D_2__Anaerolineae;D_3__Ardenticatenales	D_0__Bacteria;D_1__Chloroflexi;D_2__Anaerolineae;D_3__Caldilineales
sample-1	0	0	0	21	0	549	81	397	3	0	0	0	0	0	13	66	0	30	154	14	80	19	0	0	0	0	0	22	35	0	10	0	7	0	0	1331	2209	357	0	491	11	0	290	51	0	0	0	0	34
sample-10	0	0	0	17	0	861	67	41	35	0	0	0	0	0	9	60	27	279	264	173	0	109	13	18	0	0	0	92	43	0	390	0	32	65	3	2939	3920	2197	9	1100	319	0	484	182	0	0	0	0	43
sample-11	0	0	0	0	0	1111	96	240	0	0	0	10	0	0	8	83	101	74	77	16	0	0	0	8	0	0	0	92	52	0	234	0	60	470	8	2911	2466	421	0	335	38	16	435	97	0	0	25	0	6
sample-12	0	0	0	0	0	217	36	70	14	0	0	0	0	5	7	12	13	7	45	17	0	17	4	0	0	0	0	114	16	0	68	0	11	50	0	2163	2641	647	0	269	42	0	139	60	0	0	27	0	0
sample-13	0	9	0	0	0	370	48	106	20	0	0	0	0	0	9	49	0	12	106	54	0	26	0	8	0	0	0	115	43	0	89	0	7	96	0	3489	4868	1049	0	495	69	0	270	108	0	0	30	0	0
sample-14	0	0	0	0	0	823	87	59	0	0	0	7	17	0	10	70	54	48	73	24	0	0	0	12	0	0	0	29	16	0	76	0	58	697	0	1721	1725	254	0	175	21	0	324	128	0	0	27	7	0
sample-15	0	0	0	24	0	345	23	0	17	0	0	0	8	0	0	36	0	113	51	47	0	28	0	0	0	0	0	44	10	0	87	0	0	19	2	1111	1552	787	0	450	135	0	215	91	0	0	12	0	0
sample-16	22	6	0	28	0	451	26	143	34	0	0	18	0	41	0	100	24	11	54	24	23	26	38	0	0	0	0	138	67	0	370	0	124	39	3	2056	3125	598	0	444	276	23	430	592	0	0	48	0	49
sample-17	0	8	0	0	0	23	38	664	0	0	0	0	0	0	6	27	0	0	78	24	14	54	124	0	17	0	0	12	7	33	0	0	11	48	0	1325	547	885	0	709	16	3	28	17	0	0	0	17	9
sample-18	0	0	0	83	0	1528	1110	179	126	0	0	0	0	0	0	21	19	39	178	16	0	25	0	0	0	0	0	14	63	0	161	61	651	11	193	3619	3464	1274	120	431	0	0	238	47	194	0	0	0	180
sample-19	0	0	0	26	0	208	310	40	11	0	0	0	0	0	0	0	0	9	0	0	0	8	0	0	0	0	0	8	0	0	4	21	46	0	8	859	926	87	11	90	0	0	130	19	14	0	0	0	14
sample-2	0	0	0	0	0	247	26	25	5	9	0	0	0	0	33	13	0	53	15	11	23	0	0	7	0	0	0	556	0	0	19	0	98	5	0	1107	2059	560	0	101	70	0	64	43	0	0	0	0	9
sample-20	0	21	0	20	0	77	15	36	0	0	0	10	0	18	0	41	22	0	0	0	0	0	0	12	0	0	0	51	7	0	0	0	0	20	16	2878	1178	518	0	203	171	0	159	100	0	0	26	0	0
sample-21	0	15	0	57	0	117	33	24	0	0	0	10	0	18	0	48	18	6	21	0	0	0	0	11	0	0	0	48	16	0	0	0	0	17	0	4080	1250	586	0	263	142	8	241	147	0	0	30	0	11
sample-22	0	0	0	71	0	756	955	167	23	0	0	0	0	0	0	21	9	24	19	0	0	14	0	0	0	0	0	11	8	0	69	94	135	7	27	3589	3205	407	0	349	0	0	339	70	50	0	0	0	37
sample-23	0	0	0	0	0	297	44	9	7	0	0	0	0	0	0	0	0	19	0	0	0	0	0	0	0	0	0	0	9	0	18	19	158	0	5	344	687	252	4	15	0	0	8	6	68	0	0	0	25
sample-26	0	32	8	0	55	434	72	407	0	0	124	8	0	5	0	54	0	4	39	10	238	77	0	0	113	0	14	32	0	0	0	0	0	27	0	2677	972	2253	0	257	50	12	328	0	222	33	5	0	0
sample-27	0	0	0	0	8	185	29	77	0	0	12	0	0	0	0	15	0	0	5	0	51	16	0	0	0	0	0	6	0	0	0	0	0	0	0	362	265	47	0	20	0	0	36	0	36	0	0	0	0
sample-28	0	0	0	0	0	183	31	160	0	0	163	0	0	0	14	36	0	0	0	0	320	45	0	0	20	0	6	7	0	0	0	0	0	10	0	1250	923	1485	0	185	54	13	114	0	62	4	0	3	0
sample-29	0	0	0	0	0	153	23	156	0	0	88	0	0	0	9	18	0	0	2	0	85	27	0	0	16	0	6	11	0	0	0	0	0	4	0	858	749	1575	0	75	30	0	37	0	133	4	0	0	0
sample-3	0	0	0	16	0	291	17	0	6	8	0	0	0	0	13	17	0	46	14	25	24	32	0	8	0	0	0	229	0	0	8	0	48	4	0	1023	1828	838	0	106	43	0	41	45	0	0	0	11	0
sample-30	0	5	0	0	15	360	43	231	0	0	224	0	0	14	12	24	0	0	25	0	192	33	0	0	40	0	0	23	0	0	0	0	0	10	0	1933	1162	1362	0	69	26	0	106	0	145	0	0	0	0
sample-31	0	0	0	0	0	509	57	234	0	0	364	9	0	0	0	63	0	0	27	10	668	98	0	0	33	0	0	27	0	0	0	0	0	9	0	1700	825	1104	0	261	38	10	206	0	69	25	16	0	0
sample-32	0	18	2	0	44	730	70	278	0	0	76	7	0	24	0	54	12	0	27	0	247	50	0	0	30	0	3	30	0	0	0	0	0	5	0	1548	914	203	0	147	3	8	220	0	93	16	19	0	0
sample-33	0	3	0	0	0	0	11	97	0	0	0	0	0	0	0	0	0	0	0	0	57	24	0	0	70	0	8	0	0	0	0	0	0	13	0	621	230	954	0	62	21	0	4	0	48	0	0	0	0
sample-34	8	37	22	0	0	83	47	593	0	0	0	27	11	0	0	52	9	0	10	25	43	113	0	12	0	0	0	0	0	0	0	0	9	26	0	1796	1172	760	0	361	175	22	67	0	66	0	0	59	0
sample-35	0	0	0	0	0	0	162	4317	0	0	0	0	0	0	0	0	0	0	101	13	131	131	0	0	30	0	0	0	0	0	0	0	0	0	0	1829	413	349	0	345	0	0	0	0	239	5	0	935	0
sample-36	20	25	0	5	0	64	27	382	3	0	0	11	0	15	19	56	40	0	57	50	66	354	24	12	0	0	8	68	27	0	28	0	25	39	0	1831	1321	1420	0	390	445	11	120	56	30	0	0	162	0
sample-37	17	24	0	0	0	98	115	2206	0	0	0	20	0	0	18	68	26	9	301	122	31	306	538	9	79	0	0	33	57	98	6	0	42	172	0	4115	2019	2812	0	2299	86	32	109	55	13	7	10	46	53
sample-38	0	0	3	0	0	0	80	2175	0	0	0	0	0	0	0	0	0	0	41	23	178	325	8	0	63	0	21	8	12	0	0	0	0	13	0	3567	1824	4483	0	641	257	0	49	0	74	0	0	1085	0
sample-39	43	95	45	0	0	64	39	936	0	0	42	25	0	0	0	95	28	0	48	29	35	78	0	0	12	0	6	0	0	0	0	0	0	170	0	2840	2474	1551	0	858	106	35	138	17	35	0	105	60	0
sample-4	0	0	0	20	0	483	62	482	4	0	0	0	0	0	8	81	0	31	160	0	121	0	0	0	0	0	0	24	46	0	11	0	0	0	0	1022	1801	198	0	386	18	0	283	19	0	0	0	0	24
sample-40	0	0	0	0	0	4	27	709	0	0	0	0	0	0	0	12	0	0	0	21	21	14	0	0	18	0	0	0	0	0	0	0	0	26	0	1076	721	4093	0	460	48	0	23	0	11	0	0	60	0
sample-41	8	17	14	0	0	12	96	1071	0	0	0	12	0	0	17	58	16	0	44	119	78	128	0	8	47	62	0	0	0	0	0	0	0	72	0	3789	3254	2379	0	1091	55	43	105	10	85	0	0	158	0
sample-42	0	4	0	0	0	0	34	1173	0	0	18	0	0	0	0	22	0	0	31	43	69	67	0	14	23	0	0	0	0	0	0	0	0	26	0	1603	1163	825	0	490	16	11	57	6	39	0	31	77	0
sample-43	13	0	0	0	0	0	47	1721	0	0	32	0	0	0	0	28	0	0	49	61	155	103	0	12	37	4	0	0	0	0	0	0	0	65	0	2654	1832	1608	0	848	19	9	82	5	101	0	62	182	0
sample-44	6	6	0	0	0	17	98	1491	0	0	0	0	0	0	0	21	9	0	21	42	71	160	8	0	54	24	0	0	0	0	0	0	0	49	0	2376	1089	1765	0	975	5	24	79	0	41	0	0	149	0
sample-45	16	48	11	0	0	0	65	2104	0	0	0	0	0	0	0	0	0	0	28	16	51	80	0	0	48	0	0	3	0	0	0	0	0	65	5	2229	759	1209	0	775	21	4	39	0	65	0	0	157	0
sample-46	0	13	10	0	0	36	109	2922	0	0	10	0	5	0	0	31	0	0	53	24	78	66	0	0	18	0	0	0	0	0	0	0	0	49	0	2115	1068	971	0	932	5	18	93	0	56	6	36	231	0
sample-47	0	0	0	0	0	347	47	1552	0	0	20	10	31	0	18	98	99	9	86	25	56	40	5	12	0	0	0	18	0	0	0	0	4	36	0	1810	1017	280	0	78	13	0	44	14	107	0	0	13	8
sample-48	0	0	0	0	0	257	383	818	0	0	0	0	0	0	0	63	0	0	43	0	178	372	100	7	37	0	0	0	0	0	0	0	0	4829	27	1279	317	561	0	617	0	0	0	0	40	13	0	0	0
sample-49	0	0	0	0	0	98	40	1604	0	22	0	0	9	0	9	19	0	16	33	16	0	0	10	0	0	0	0	37	0	0	0	0	0	57	0	471	1208	310	0	168	14	0	16	12	85	0	68	47	0
sample-5	0	7	0	51	0	90	15	0	0	8	0	0	0	0	6	24	5	211	3	35	0	6	0	0	0	0	0	20	0	0	0	0	0	15	0	2181	1733	393	0	330	18	15	129	345	0	0	10	0	6
sample-50	0	0	0	0	0	176	83	1954	0	0	0	0	0	0	0	18	4	0	39	0	59	216	28	0	25	7	0	14	0	0	0	0	0	0	8	2599	613	880	0	744	0	0	0	0	114	73	0	14	0
sample-51	0	0	0	13	0	167	61	1825	0	66	0	0	15	25	23	65	78	28	49	21	0	12	12	12	0	0	0	90	0	0	0	0	6	132	6	916	1607	612	0	209	49	0	28	5	135	0	102	130	8
sample-52	0	0	0	0	0	240	78	1795	0	2	0	0	0	0	0	33	0	0	26	0	71	284	40	13	24	0	0	17	0	0	0	0	0	0	6	3167	725	1033	0	950	0	0	5	0	143	95	0	23	0
sample-53	0	0	0	0	0	744	163	1443	0	0	29	0	0	0	0	287	111	8	195	26	251	98	0	0	19	0	0	26	0	0	0	0	0	79	6	1615	833	507	0	209	0	9	21	0	35	14	0	15	25
sample-54	0	0	0	0	0	386	512	717	0	0	0	0	0	0	0	98	0	4	58	0	259	51	26	6	35	0	0	0	0	0	0	0	0	843	38	940	130	250	0	251	0	0	0	0	10	21	0	0	0
sample-55	0	0	0	0	0	0	0	552	0	0	0	0	0	0	0	0	0	0	52	12	30	172	0	0	0	0	0	19	0	0	0	0	0	0	23	938	480	678	0	543	0	0	2	0	24	0	0	28	0
sample-56	0	0	0	0	0	16	0	125	0	0	0	0	0	0	0	0	0	0	47	71	0	632	12	10	40	13	0	0	0	0	0	0	0	11	10	1125	984	4276	0	3192	14	0	0	0	117	0	0	0	0
sample-57	0	0	0	0	2	0	17	2315	0	0	0	0	0	0	7	0	0	0	55	71	0	849	14	27	25	0	0	4	0	0	0	0	0	16	7	2595	1515	3219	0	5720	4	7	22	5	342	0	0	26	0
sample-58	0	0	0	0	0	13	0	742	0	0	0	6	0	0	0	0	0	0	64	38	18	117	0	24	9	0	0	25	0	0	0	0	0	0	0	4281	431	1834	0	570	0	0	0	0	49	0	0	0	0
sample-59	0	0	0	0	0	4	0	1581	0	0	0	0	0	0	0	9	0	0	107	48	29	331	11	36	14	0	0	49	0	0	0	0	0	15	0	4920	868	2439	0	1433	9	7	11	0	79	2	0	0	0
sample-6	0	12	6	38	0	351	34	92	0	13	0	0	0	0	11	74	0	281	61	31	57	41	146	22	0	0	0	51	0	0	0	0	0	20	0	2570	2472	501	0	529	20	6	181	124	0	0	0	0	0
sample-60	0	0	0	0	0	4	0	0	0	0	0	0	0	0	0	0	0	0	0	0	0	1072	0	0	44	0	0	0	0	0	0	0	0	0	0	613	34	2013	0	6534	0	0	0	0	36	0	0	0	0
sample-61	0	0	0	0	0	0	0	123	0	0	0	0	0	0	0	0	0	0	47	51	0	236	0	0	22	0	0	16	0	0	0	0	0	6	5	1114	1015	3519	0	1517	5	0	13	12	49	0	0	0	0
sample-62	0	0	0	0	0	21	0	1963	0	0	0	0	0	0	0	5	0	0	109	38	188	555	0	33	17	0	0	98	0	0	0	0	0	9	54	2448	1503	1609	0	1570	0	0	17	0	112	0	0	57	0
sample-63	0	5	13	17	0	73	48	83	0	0	0	0	0	6	0	13	0	0	54	18	70	129	5	6	0	0	0	100	87	0	71	0	40	20	0	1463	1223	974	0	465	716	0	162	86	10	0	0	33	4
sample-64	0	3	0	0	0	0	12	629	0	0	0	0	0	0	0	0	0	0	3	0	43	57	0	0	18	0	0	3	0	0	0	0	0	0	0	724	399	930	0	125	56	0	11	0	9	0	0	295	0
sample-65	0	0	0	0	0	31	31	218	0	0	0	9	0	0	0	0	0	0	0	33	21	58	0	0	0	0	0	0	8	0	14	0	4	11	0	938	957	622	0	306	298	0	62	17	20	0	5	30	0
sample-66	0	0	0	0	0	0	15	399	0	0	0	0	0	0	0	0	0	0	0	0	13	4	0	0	0	0	3	0	0	0	0	0	0	0	0	140	39	24	0	31	0	0	0	0	11	0	0	78	0
sample-67	0	7	0	0	0	13	5	215	0	0	85	0	0	0	0	39	0	0	33	0	15	67	0	11	0	0	13	246	0	0	4	0	8	1169	0	562	1550	2559	0	527	0	0	27	0	355	0	0	0	0
sample-68	0	0	0	0	0	0	0	553	0	0	0	0	0	0	0	0	0	0	32	11	0	78	0	0	0	0	0	0	0	0	0	0	0	0	0	27	6	130	0	48	0	0	0	0	37	0	0	0	0
sample-69	24	0	24	0	0	0	273	579	0	0	0	10	0	0	15	148	18	0	31	20	166	497	0	11	7	11	0	11	0	0	0	0	0	29	0	1299	1916	1320	0	70	0	21	22	5	656	0	0	0	0
sample-7	18	94	40	21	0	408	27	88	0	0	0	13	7	0	0	144	74	708	48	48	25	35	39	14	0	0	0	12	0	0	0	0	0	74	0	2899	1864	400	0	521	30	28	379	40	0	0	0	3	0
sample-70	0	0	0	0	0	14	39	1012	0	0	0	0	0	0	7	17	0	0	121	130	42	160	0	32	27	37	7	0	0	0	0	0	0	28	5	4778	3095	1473	0	246	4	0	36	0	88	0	0	0	14
sample-71	0	0	0	0	0	4	0	1241	0	0	0	0	0	0	0	0	0	0	11	0	100	8	0	20	0	0	0	17	0	0	0	0	0	0	0	1486	701	419	0	150	8	0	51	0	71	0	0	0	6
sample-72	0	0	0	0	0	87	8	2004	0	0	18	24	0	0	0	52	0	7	26	29	52	43	0	37	0	0	0	7	5	0	5	0	0	3	4	3281	3003	1175	0	395	27	18	201	35	208	0	20	0	2
sample-73	0	0	0	0	0	29	0	3800	0	0	0	21	0	16	0	56	14	5	14	11	83	100	0	13	9	0	0	27	0	0	0	0	4	14	2	2671	1295	1145	0	415	54	0	78	27	273	0	0	25	25
sample-74	0	0	0	0	0	21	6	656	0	0	0	0	0	0	0	38	0	7	10	18	119	18	0	29	24	0	0	32	0	0	5	0	0	0	0	1506	1568	854	0	218	0	0	85	29	181	0	30	0	20
sample-75	0	0	0	0	0	20	7	964	0	0	0	29	0	0	0	49	0	7	78	23	351	100	0	39	46	0	0	47	0	0	0	0	0	11	0	3328	2897	1622	0	451	16	32	169	30	317	0	35	0	34
sample-76	0	0	0	0	0	56	21	3493	0	0	0	18	0	19	0	48	35	8	39	18	248	212	0	0	24	0	0	23	13	0	5	0	0	7	0	4274	1581	1890	0	535	52	12	114	23	252	4	12	62	21
sample-77	19	0	0	0	0	109	13	2171	0	0	27	32	0	0	0	52	29	5	31	26	65	50	0	38	9	0	0	13	0	0	0	0	0	8	4	4058	3353	1308	0	463	37	29	244	38	265	3	0	0	0
sample-78	0	0	0	0	0	46	14	6308	0	0	0	25	0	11	0	44	7	0	81	38	393	62	0	82	19	0	0	76	0	0	0	0	0	6	0	4004	3034	1410	0	583	18	18	152	9	528	0	13	0	9
sample-79	9	0	0	0	0	148	138	199	5	0	5	26	0	0	16	112	12	42	34	18	0	32	0	0	0	0	0	10	8	0	0	0	0	18	0	1827	896	423	0	141	13	27	133	11	70	0	0	5	9
sample-8	0	26	0	10	0	374	8	9	0	0	40	30	8	18	15	101	30	1432	15	30	0	32	0	11	0	0	0	9	0	0	0	0	0	81	0	3086	2482	1056	0	423	18	28	460	113	0	0	44	0	0
sample-80	0	0	0	0	0	28	10	182	5	0	0	14	0	0	0	19	0	35	37	0	112	170	0	9	57	0	0	0	0	0	0	0	0	10	18	4072	1659	1488	0	351	19	0	57	0	109	0	0	16	0
sample-81	0	0	0	0	0	7	0	0	0	0	0	0	0	0	0	0	0	6	0	0	0	0	0	0	0	0	0	0	0	0	0	5	40	77	0	92	471	224	0	13	0	0	0	0	5	0	17	0	175
sample-82	0	0	0	0	0	0	0	0	0	0	0	0	0	0	0	0	0	13	12	0	8	18	0	0	0	0	0	0	0	0	0	8	85	131	0	210	1046	511	0	20	0	0	0	0	17	0	35	0	330
sample-83	0	8	0	0	0	115	64	129	4	0	0	17	0	25	0	67	18	31	27	0	27	29	0	0	0	0	0	16	0	0	0	0	0	11	0	1623	713	472	0	202	36	11	152	0	45	0	0	0	0
sample-84	0	5	0	0	0	27	126	790	0	0	14	9	0	7	0	16	0	0	93	0	124	13	0	15	37	0	0	151	0	0	0	0	0	8	0	4161	1201	942	0	260	4	0	108	0	152	0	0	0	0
sample-85	7	29	0	0	0	11	0	147	0	0	0	0	0	9	0	23	0	0	17	0	12	61	0	0	0	0	0	16	0	0	0	0	0	18	0	2077	872	1774	0	139	42	0	50	0	43	0	13	11	0
sample-86	0	21	0	0	0	21	0	58	0	0	0	0	0	0	0	36	0	0	8	0	0	70	0	14	0	0	0	5	0	0	0	0	0	13	0	1089	452	1575	0	146	42	0	32	0	68	0	0	4	0
sample-87	0	10	0	0	0	28	249	212	0	0	0	5	0	0	0	32	0	0	12	0	0	31	0	0	9	10	0	10	0	0	0	0	0	19	0	2448	658	820	0	500	51	0	90	0	40	0	0	20	0
sample-88	0	9	0	0	0	3	210	187	0	0	0	0	0	6	0	27	0	0	18	0	6	25	0	23	0	0	0	0	0	0	0	0	0	15	0	4284	1058	2356	0	218	58	0	67	0	168	0	0	21	0
sample-89	0	11	0	0	0	16	101	119	0	0	0	0	0	0	0	26	0	0	28	0	15	14	0	21	21	0	0	7	0	0	0	0	0	20	0	4807	1661	1707	0	174	19	0	81	0	217	0	0	9	0
sample-9	0	0	0	50	0	341	30	66	14	0	0	0	0	10	10	33	12	11	90	15	0	36	25	0	0	0	0	87	44	0	325	0	76	16	0	1402	2023	431	0	267	154	6	309	474	0	0	9	0	22
sample-90	0	10	0	0	0	37	172	213	0	0	6	0	0	7	0	44	15	0	39	0	17	10	0	20	35	0	0	16	0	0	0	0	0	11	0	4714	1406	1218	0	503	57	0	158	0	79	0	19	17	0
sample-91	13	17	8	0	0	27	4	10	0	0	0	0	0	0	0	23	0	0	0	0	0	0	0	9	4	0	0	0	0	0	0	0	0	0	0	1891	725	816	0	201	25	0	84	0	48	0	23	0	0
sample-92	8	23	0	0	0	31	0	178	0	0	0	12	0	0	0	32	9	0	29	13	29	117	0	20	11	0	12	13	0	0	0	0	0	60	2	3486	1648	3210	0	286	95	9	130	0	89	0	0	28	0
sample-93	0	0	0	0	0	0	336	707	0	0	0	0	0	11	10	47	0	0	21	16	139	319	0	0	0	0	0	18	0	0	0	0	0	10	0	1326	1055	487	0	41	0	0	0	0	207	0	0	0	0
sample-94	0	0	0	0	0	0	154	874	0	0	0	0	0	0	0	0	0	0	78	0	229	0	0	0	56	0	0	201	0	0	0	0	0	0	0	3713	809	537	0	173	0	0	17	0	181	0	0	0	0
sample-95	0	0	0	0	0	5	6	152	0	0	8	0	0	9	7	12	0	0	15	0	23	12	0	0	0	0	0	359	10	0	7	0	0	207	0	308	1796	468	0	117	0	0	30	0	479	0	0	0	0
sample-96	0	0	0	0	0	0	11	150	0	0	0	6	0	0	0	12	0	14	69	0	96	187	0	13	54	0	0	9	7	0	0	0	0	8	24	5303	2054	1987	0	380	26	12	60	0	170	0	0	12	0
[truncated: 130 more columns]
