# Supplementary material for: Consistent patterns in 16S and 18S microbial diversity from the shells of the common and widespread red-eared slider turtle (Trachemys scripta)
Source: PLoS One. 2020 Dec 28;15(12):e0244489. doi: 10.1371/journal.pone.0244489 (PMC7769255; doi:10.1371/journal.pone.0244489)
Supplement: S3 Appendix — This folder contains comma-delimited tables of 16S and 18S sample feature counts corresponding to taxonomic classifications for taxonomic levels Class, Order, Family and Genus. Identifying sample information is found in the final three columns of each table. (ZIP) [file pone.0244489.s003.zip › S3_Appendix/16S.Family.csv]

sample #	D_0__Archaea;D_1__Crenarchaeota;D_2__Bathyarchaeia;D_3__uncultured_methanogenic_archaeon;D_4__uncultured_methanogenic_archaeon	D_0__Archaea;D_1__Euryarchaeota;D_2__Methanomicrobia;D_3__Methanomicrobiales;D_4__Methanoregulaceae	D_0__Archaea;D_1__Euryarchaeota;D_2__Methanomicrobia;D_3__Methanosarcinales;D_4__Methanosaetaceae	D_0__Archaea;D_1__Nanoarchaeaeota;D_2__Woesearchaeia;D_3__metagenome;D_4__metagenome	D_0__Archaea;D_1__Nanoarchaeaeota;D_2__Woesearchaeia;D_3__uncultured_euryarchaeote;D_4__uncultured_euryarchaeote	D_0__Bacteria;D_1__Acidobacteria;D_2__Acidobacteriia;D_3__Solibacterales;D_4__Solibacteraceae_(Subgroup_3)	D_0__Bacteria;D_1__Acidobacteria;D_2__Blastocatellia_(Subgroup_4);D_3__11-24;D_4__uncultured_bacterium	D_0__Bacteria;D_1__Acidobacteria;D_2__Blastocatellia_(Subgroup_4);D_3__11-24;__	D_0__Bacteria;D_1__Acidobacteria;D_2__Blastocatellia_(Subgroup_4);D_3__Blastocatellales;D_4__Blastocatellaceae	D_0__Bacteria;D_1__Acidobacteria;D_2__Blastocatellia_(Subgroup_4);D_3__Chloracidobacteriales;D_4__Chloracidobacteriaceae	D_0__Bacteria;D_1__Acidobacteria;D_2__Holophagae;D_3__Acanthopleuribacterales;D_4__Acanthopleuribacteraceae	D_0__Bacteria;D_1__Acidobacteria;D_2__Holophagae;D_3__Holophagales;D_4__Holophagaceae	D_0__Bacteria;D_1__Acidobacteria;D_2__Holophagae;D_3__Subgroup_7;Ambiguous_taxa	D_0__Bacteria;D_1__Acidobacteria;D_2__Subgroup_17;D_3__metagenome;D_4__metagenome	D_0__Bacteria;D_1__Acidobacteria;D_2__Subgroup_17;__;__	D_0__Bacteria;D_1__Acidobacteria;D_2__Subgroup_6;D_3__Unknown_Order;D_4__Unknown_Family	D_0__Bacteria;D_1__Acidobacteria;D_2__Subgroup_6;D_3__uncultured_prokaryote;D_4__uncultured_prokaryote	D_0__Bacteria;D_1__Acidobacteria;D_2__Subgroup_6;__;__	D_0__Bacteria;D_1__Acidobacteria;D_2__Thermoanaerobaculia;D_3__Thermoanaerobaculales;D_4__Thermoanaerobaculaceae	D_0__Bacteria;D_1__Actinobacteria;D_2__Acidimicrobiia;D_3__Microtrichales;D_4__Iamiaceae	D_0__Bacteria;D_1__Actinobacteria;D_2__Acidimicrobiia;D_3__Microtrichales;D_4__Ilumatobacteraceae	D_0__Bacteria;D_1__Actinobacteria;D_2__Acidimicrobiia;D_3__Microtrichales;D_4__Microtrichaceae	D_0__Bacteria;D_1__Actinobacteria;D_2__Acidimicrobiia;D_3__Microtrichales;D_4__uncultured	D_0__Bacteria;D_1__Actinobacteria;D_2__Actinobacteria;D_3__Frankiales;D_4__Cryptosporangiaceae	D_0__Bacteria;D_1__Actinobacteria;D_2__Actinobacteria;D_3__Frankiales;D_4__Sporichthyaceae	D_0__Bacteria;D_1__Actinobacteria;D_2__Actinobacteria;D_3__Kineosporiales;D_4__Kineosporiaceae	D_0__Bacteria;D_1__Actinobacteria;D_2__Actinobacteria;D_3__Micrococcales;D_4__Dermatophilaceae	D_0__Bacteria;D_1__Actinobacteria;D_2__Actinobacteria;D_3__Micrococcales;D_4__Intrasporangiaceae	D_0__Bacteria;D_1__Actinobacteria;D_2__Actinobacteria;D_3__Micrococcales;D_4__Microbacteriaceae	D_0__Bacteria;D_1__Actinobacteria;D_2__Actinobacteria;D_3__Micrococcales;__	D_0__Bacteria;D_1__Actinobacteria;D_2__Actinobacteria;D_3__Micromonosporales;D_4__Micromonosporaceae	D_0__Bacteria;D_1__Actinobacteria;D_2__Actinobacteria;D_3__PeM15;__	D_0__Bacteria;D_1__Actinobacteria;D_2__Actinobacteria;D_3__Propionibacteriales;D_4__Nocardioidaceae	D_0__Bacteria;D_1__Actinobacteria;D_2__Actinobacteria;__;__	D_0__Bacteria;D_1__Actinobacteria;D_2__Thermoleophilia;D_3__Solirubrobacterales;D_4__Solirubrobacteraceae	D_0__Bacteria;D_1__Armatimonadetes;D_2__Fimbriimonadia;D_3__Fimbriimonadales;D_4__Fimbriimonadaceae	D_0__Bacteria;D_1__BRC1;D_2__metagenome;D_3__metagenome;D_4__metagenome	D_0__Bacteria;D_1__BRC1;D_2__uncultured_Acidobacteria_bacterium;D_3__uncultured_Acidobacteria_bacterium;D_4__uncultured_Acidobacteria_bacterium	D_0__Bacteria;D_1__BRC1;D_2__uncultured_bacterium;D_3__uncultured_bacterium;D_4__uncultured_bacterium	D_0__Bacteria;D_1__BRC1;D_2__uncultured_organism;D_3__uncultured_organism;D_4__uncultured_organism	D_0__Bacteria;D_1__BRC1;__;__;__	D_0__Bacteria;D_1__Bacteroidetes;D_2__Bacteroidia;D_3__Bacteroidales;D_4__Bacteroidetes_BD2-2	D_0__Bacteria;D_1__Bacteroidetes;D_2__Bacteroidia;D_3__Bacteroidales;D_4__Barnesiellaceae	D_0__Bacteria;D_1__Bacteroidetes;D_2__Bacteroidia;D_3__Bacteroidales;D_4__Dysgonomonadaceae	D_0__Bacteria;D_1__Bacteroidetes;D_2__Bacteroidia;D_3__Bacteroidales;D_4__Paludibacteraceae	D_0__Bacteria;D_1__Bacteroidetes;D_2__Bacteroidia;D_3__Bacteroidales;D_4__Prolixibacteraceae	D_0__Bacteria;D_1__Bacteroidetes;D_2__Bacteroidia;D_3__Bacteroidales;D_4__Rikenellaceae	D_0__Bacteria;D_1__Bacteroidetes;D_2__Bacteroidia;D_3__Bacteroidales;__	D_0__Bacteria;D_1__Bacteroidetes;D_2__Bacteroidia;D_3__Bacteroidetes_VC2.1_Bac22;D_4__metagenome
sample-1	0	0	0	21	0	549	81	0	397	3	0	0	0	0	0	13	66	0	30	0	150	0	4	14	0	80	0	0	19	0	0	0	0	0	0	22	35	0	10	0	7	0	0	0	0	0	0	0	0
sample-10	0	0	0	17	0	861	42	25	41	35	0	0	0	0	0	9	60	27	279	16	230	0	18	15	158	0	0	0	109	0	13	18	0	0	0	92	43	0	390	0	32	7	0	0	0	16	42	0	3
sample-11	0	0	0	0	0	1111	96	0	240	0	0	0	10	0	0	8	83	101	74	12	60	0	5	16	0	0	0	0	0	0	0	8	0	0	0	92	52	0	234	0	60	0	0	0	0	0	470	0	8
sample-12	0	0	0	0	0	217	16	20	70	14	0	0	0	0	5	7	12	13	7	0	45	0	0	17	0	0	0	0	17	0	4	0	0	0	0	114	16	0	68	0	11	0	0	0	0	0	50	0	0
sample-13	0	9	0	0	0	370	24	24	106	20	0	0	0	0	0	9	49	0	12	0	106	0	0	20	34	0	0	0	26	0	0	8	0	0	0	115	43	0	89	0	7	2	0	0	0	0	94	0	0
sample-14	0	0	0	0	0	823	80	7	59	0	0	0	7	17	0	10	70	54	48	0	73	0	0	14	10	0	0	0	0	0	0	12	0	0	0	29	16	0	76	0	58	4	0	0	0	0	693	0	0
sample-15	0	0	0	24	0	345	17	6	0	17	0	0	0	8	0	0	36	0	113	0	45	0	6	13	34	0	0	0	28	0	0	0	0	0	0	44	10	0	87	0	0	0	0	0	0	0	19	0	2
sample-16	22	6	0	28	0	451	26	0	143	34	0	0	18	0	41	0	100	24	11	0	41	0	13	13	11	23	0	0	26	0	38	0	0	0	0	138	67	0	370	0	124	0	39	0	0	0	0	0	3
sample-17	0	8	0	0	0	23	38	0	664	0	0	0	0	0	0	6	27	0	0	78	0	0	0	0	24	14	0	28	26	0	124	0	17	0	0	12	7	33	0	0	11	48	0	0	0	0	0	0	0
sample-18	0	0	0	83	0	1528	1086	24	179	126	0	0	0	0	0	0	21	19	39	14	151	0	13	0	16	0	0	0	25	0	0	0	0	0	0	14	63	0	161	61	651	0	0	0	0	3	0	8	193
sample-19	0	0	0	26	0	208	310	0	40	11	0	0	0	0	0	0	0	0	9	0	0	0	0	0	0	0	0	0	8	0	0	0	0	0	0	8	0	0	4	21	46	0	0	0	0	0	0	0	8
sample-2	0	0	0	0	0	247	26	0	25	5	9	0	0	0	0	33	13	0	53	0	15	0	0	11	0	23	0	0	0	0	0	7	0	0	0	556	0	0	19	0	98	0	0	0	0	5	0	0	0
sample-20	0	21	0	20	0	77	15	0	36	0	0	0	10	0	18	0	41	22	0	0	0	0	0	0	0	0	0	0	0	0	0	12	0	0	0	51	7	0	0	0	0	0	0	0	0	13	7	0	16
sample-21	0	15	0	57	0	117	33	0	24	0	0	0	10	0	18	0	48	18	6	0	21	0	0	0	0	0	0	0	0	0	0	11	0	0	0	48	16	0	0	0	0	0	0	0	0	11	6	0	0
sample-22	0	0	0	71	0	756	955	0	167	23	0	0	0	0	0	0	21	9	24	0	19	0	0	0	0	0	0	0	14	0	0	0	0	0	0	11	8	0	69	94	135	0	0	0	0	0	0	7	27
sample-23	0	0	0	0	0	297	44	0	9	7	0	0	0	0	0	0	0	0	19	0	0	0	0	0	0	0	0	0	0	0	0	0	0	0	0	0	9	0	18	19	158	0	0	0	0	0	0	0	5
sample-26	0	32	8	0	55	434	72	0	407	0	0	124	8	0	5	0	54	0	4	0	31	8	0	10	0	238	0	77	0	0	0	0	113	0	14	32	0	0	0	0	0	0	0	0	0	0	27	0	0
sample-27	0	0	0	0	8	185	29	0	77	0	0	12	0	0	0	0	15	0	0	0	5	0	0	0	0	51	0	16	0	0	0	0	0	0	0	6	0	0	0	0	0	0	0	0	0	0	0	0	0
sample-28	0	0	0	0	0	183	31	0	160	0	0	163	0	0	0	14	36	0	0	0	0	0	0	0	0	320	0	32	13	0	0	0	20	0	6	7	0	0	0	0	0	0	0	0	0	0	10	0	0
sample-29	0	0	0	0	0	153	23	0	156	0	0	88	0	0	0	9	18	0	0	0	0	2	0	0	0	85	0	27	0	0	0	0	16	0	6	11	0	0	0	0	0	0	0	0	0	0	4	0	0
sample-3	0	0	0	16	0	291	17	0	0	6	8	0	0	0	0	13	17	0	46	0	14	0	0	17	8	24	0	0	32	0	0	8	0	0	0	229	0	0	8	0	48	0	0	0	0	0	4	0	0
sample-30	0	5	0	0	15	360	43	0	231	0	0	224	0	0	14	12	24	0	0	0	17	8	0	0	0	192	0	33	0	0	0	0	40	0	0	23	0	0	0	0	0	0	0	0	0	0	10	0	0
sample-31	0	0	0	0	0	509	57	0	234	0	0	364	9	0	0	0	63	0	0	0	27	0	0	10	0	668	0	89	9	0	0	0	33	0	0	27	0	0	0	0	0	0	0	0	0	0	9	0	0
sample-32	0	18	2	0	44	730	70	0	278	0	0	76	7	0	24	0	54	12	0	0	27	0	0	0	0	247	0	50	0	0	0	0	30	0	3	30	0	0	0	0	0	0	0	0	0	0	5	0	0
sample-33	0	3	0	0	0	0	11	0	97	0	0	0	0	0	0	0	0	0	0	0	0	0	0	0	0	57	0	24	0	0	0	0	70	0	8	0	0	0	0	0	0	0	0	0	0	0	13	0	0
sample-34	8	37	22	0	0	83	47	0	593	0	0	0	27	11	0	0	52	9	0	0	10	0	0	0	25	43	88	25	0	0	0	12	0	0	0	0	0	0	0	0	9	0	0	0	0	20	6	0	0
sample-35	0	0	0	0	0	0	162	0	4317	0	0	0	0	0	0	0	0	0	0	13	59	17	12	0	13	131	43	88	0	0	0	0	30	0	0	0	0	0	0	0	0	0	0	0	0	0	0	0	0
sample-36	20	25	0	5	0	64	10	17	382	3	0	0	11	0	15	19	56	40	0	0	57	0	0	11	39	66	259	33	62	0	24	12	0	0	8	68	27	0	28	0	25	25	0	0	0	11	3	0	0
sample-37	17	24	0	0	0	98	115	0	2206	0	0	0	20	0	0	18	68	26	9	267	34	0	0	0	122	31	0	215	91	0	538	9	79	0	0	33	57	98	6	0	42	129	0	0	0	41	2	0	0
sample-38	0	0	3	0	0	0	68	12	2175	0	0	0	0	0	0	0	0	0	0	22	19	0	0	0	23	178	0	288	37	0	8	0	63	0	21	8	12	0	0	0	0	13	0	0	0	0	0	0	0
sample-39	43	95	45	0	0	64	39	0	936	0	0	42	25	0	0	0	95	28	0	0	48	0	0	0	29	35	0	55	23	0	0	0	12	0	6	0	0	0	0	0	0	45	0	0	0	101	24	0	0
sample-4	0	0	0	20	0	483	62	0	482	4	0	0	0	0	0	8	81	0	31	0	160	0	0	0	0	121	0	0	0	0	0	0	0	0	0	24	46	0	11	0	0	0	0	0	0	0	0	0	0
sample-40	0	0	0	0	0	4	27	0	709	0	0	0	0	0	0	0	12	0	0	0	0	0	0	0	21	21	0	14	0	0	0	0	18	0	0	0	0	0	0	0	0	13	0	0	0	13	0	0	0
sample-41	8	17	14	0	0	12	96	0	1071	0	0	0	12	0	0	17	58	16	0	0	44	0	0	10	109	78	35	93	0	0	0	8	47	62	0	0	0	0	0	0	0	32	0	0	0	40	0	0	0
sample-42	0	4	0	0	0	0	34	0	1173	0	0	18	0	0	0	0	22	0	0	0	31	0	0	0	43	69	0	37	30	0	0	14	23	0	0	0	0	0	0	0	0	9	0	0	0	17	0	0	0
sample-43	13	0	0	0	0	0	47	0	1721	0	0	32	0	0	0	0	28	0	0	0	49	0	0	0	61	155	9	69	25	0	0	12	37	4	0	0	0	0	0	0	0	30	0	0	0	35	0	0	0
sample-44	6	6	0	0	0	17	98	0	1491	0	0	0	0	0	0	0	21	9	0	0	21	0	0	0	42	71	0	160	0	0	8	0	54	24	0	0	0	0	0	0	0	15	0	0	0	34	0	0	0
sample-45	16	48	11	0	0	0	65	0	2104	0	0	0	0	0	0	0	0	0	0	0	24	0	4	0	16	51	3	77	0	0	0	0	48	0	0	3	0	0	0	0	0	29	0	0	0	30	0	6	5
sample-46	0	13	10	0	0	36	109	0	2922	0	0	10	0	5	0	0	31	0	0	0	47	0	6	0	24	78	0	66	0	0	0	0	18	0	0	0	0	0	0	0	0	15	0	0	0	34	0	0	0
sample-47	0	0	0	0	0	347	47	0	1552	0	0	20	10	31	0	18	98	99	9	11	66	0	9	16	9	56	23	10	7	0	5	12	0	0	0	18	0	0	0	0	4	0	5	0	0	23	8	0	0
sample-48	0	0	0	0	0	257	383	0	818	0	0	0	0	0	0	0	63	0	0	3	20	20	0	0	0	178	0	237	0	135	100	7	37	0	0	0	0	0	0	0	0	0	4	2164	2661	0	0	0	27
sample-49	0	0	0	0	0	98	40	0	1604	0	22	0	0	9	0	9	19	0	16	6	27	0	0	16	0	0	0	0	0	0	10	0	0	0	0	37	0	0	0	0	0	0	0	0	0	5	52	0	0
sample-5	0	7	0	51	0	90	15	0	0	0	8	0	0	0	0	6	24	5	211	3	0	0	0	0	35	0	0	0	6	0	0	0	0	0	0	20	0	0	0	0	0	0	0	0	0	6	9	0	0
sample-50	0	0	0	0	0	176	83	0	1954	0	0	0	0	0	0	0	18	4	0	0	19	14	6	0	0	59	0	216	0	0	28	0	25	7	0	14	0	0	0	0	0	0	0	0	0	0	0	0	8
sample-51	0	0	0	13	0	167	61	0	1825	0	66	0	0	15	25	23	65	78	28	0	49	0	0	21	0	0	0	12	0	0	12	12	0	0	0	90	0	0	0	0	6	0	0	0	0	24	108	0	6
sample-52	0	0	0	0	0	240	78	0	1795	0	2	0	0	0	0	0	33	0	0	0	14	12	0	0	0	71	0	284	0	0	40	13	24	0	0	17	0	0	0	0	0	0	0	0	0	0	0	0	6
sample-53	0	0	0	0	0	744	163	0	1443	0	0	29	0	0	0	0	287	111	8	0	154	23	18	26	0	251	61	37	0	0	0	0	19	0	0	26	0	0	0	0	0	0	32	0	0	24	23	0	6
sample-54	0	0	0	0	0	386	512	0	717	0	0	0	0	0	0	0	98	0	4	0	22	36	0	0	0	259	0	30	0	21	26	6	35	0	0	0	0	0	0	0	0	0	7	379	457	0	0	0	38
sample-55	0	0	0	0	0	0	0	0	552	0	0	0	0	0	0	0	0	0	0	0	35	17	0	0	12	30	0	172	0	0	0	0	0	0	0	19	0	0	0	0	0	0	0	0	0	0	0	0	23
sample-56	0	0	0	0	0	16	0	0	125	0	0	0	0	0	0	0	0	0	0	0	28	19	0	0	71	0	0	592	40	0	12	10	40	13	0	0	0	0	0	0	0	0	0	0	0	0	0	11	10
sample-57	0	0	0	0	2	0	17	0	2315	0	0	0	0	0	0	7	0	0	0	0	50	5	0	0	71	0	0	827	22	0	14	27	25	0	0	4	0	0	0	0	0	0	0	0	0	12	4	0	7
sample-58	0	0	0	0	0	13	0	0	742	0	0	0	6	0	0	0	0	0	0	0	56	8	0	0	38	18	0	117	0	0	0	24	9	0	0	25	0	0	0	0	0	0	0	0	0	0	0	0	0
sample-59	0	0	0	0	0	4	0	0	1581	0	0	0	0	0	0	0	9	0	0	0	81	26	0	0	48	29	0	331	0	0	11	36	14	0	0	49	0	0	0	0	0	0	0	0	0	15	0	0	0
sample-6	0	12	6	38	0	351	34	0	92	0	13	0	0	0	0	11	74	0	281	0	61	0	0	13	18	57	0	0	41	0	146	22	0	0	0	51	0	0	0	0	0	0	0	0	0	20	0	0	0
sample-60	0	0	0	0	0	4	0	0	0	0	0	0	0	0	0	0	0	0	0	0	0	0	0	0	0	0	0	1072	0	0	0	0	44	0	0	0	0	0	0	0	0	0	0	0	0	0	0	0	0
sample-61	0	0	0	0	0	0	0	0	123	0	0	0	0	0	0	0	0	0	0	0	36	11	0	0	51	0	0	236	0	0	0	0	22	0	0	16	0	0	0	0	0	0	0	0	0	0	0	6	5
sample-62	0	0	0	0	0	21	0	0	1963	0	0	0	0	0	0	0	5	0	0	0	67	42	0	0	38	188	0	555	0	0	0	33	17	0	0	98	0	0	0	0	0	0	0	0	0	9	0	0	54
sample-63	0	5	13	17	0	73	6	42	83	0	0	0	0	0	6	0	13	0	0	9	45	0	0	14	4	70	62	0	67	0	5	6	0	0	0	100	87	0	71	0	40	7	0	0	0	6	0	7	0
sample-64	0	3	0	0	0	0	12	0	629	0	0	0	0	0	0	0	0	0	0	3	0	0	0	0	0	43	0	57	0	0	0	0	18	0	0	3	0	0	0	0	0	0	0	0	0	0	0	0	0
sample-65	0	0	0	0	0	31	9	22	218	0	0	0	9	0	0	0	0	0	0	0	0	0	0	0	33	21	38	8	12	0	0	0	0	0	0	0	8	0	14	0	4	0	0	0	0	6	5	0	0
sample-66	0	0	0	0	0	0	15	0	399	0	0	0	0	0	0	0	0	0	0	0	0	0	0	0	0	13	4	0	0	0	0	0	0	0	3	0	0	0	0	0	0	0	0	0	0	0	0	0	0
sample-67	0	7	0	0	0	13	5	0	215	0	0	85	0	0	0	0	39	0	0	4	29	0	0	0	0	15	0	67	0	0	0	11	0	0	13	246	0	0	4	0	8	0	0	330	57	0	747	35	0
sample-68	0	0	0	0	0	0	0	0	553	0	0	0	0	0	0	0	0	0	0	0	32	0	0	11	0	0	0	78	0	0	0	0	0	0	0	0	0	0	0	0	0	0	0	0	0	0	0	0	0
sample-69	24	0	24	0	0	0	273	0	579	0	0	0	10	0	0	15	148	18	0	6	18	0	7	0	20	166	135	362	0	0	0	11	7	11	0	11	0	0	0	0	0	5	0	0	0	11	5	8	0
sample-7	18	94	40	21	0	408	27	0	88	0	0	0	13	7	0	0	144	74	708	4	44	0	0	15	33	25	0	0	35	0	39	14	0	0	0	12	0	0	0	0	0	3	0	0	0	71	0	0	0
sample-70	0	0	0	0	0	14	39	0	1012	0	0	0	0	0	0	7	17	0	0	0	108	13	0	22	108	42	0	128	32	0	0	32	27	37	7	0	0	0	0	0	0	0	0	0	0	7	3	18	5
sample-71	0	0	0	0	0	4	0	0	1241	0	0	0	0	0	0	0	0	0	0	0	11	0	0	0	0	100	0	8	0	0	0	20	0	0	0	17	0	0	0	0	0	0	0	0	0	0	0	0	0
sample-72	0	0	0	0	0	87	8	0	2004	0	0	18	24	0	0	0	52	0	7	0	26	0	0	0	29	52	0	43	0	0	0	37	0	0	0	7	5	0	5	0	0	0	0	0	0	0	3	0	4
sample-73	0	0	0	0	0	29	0	0	3800	0	0	0	21	0	16	0	56	14	5	0	14	0	0	0	11	83	0	100	0	0	0	13	9	0	0	27	0	0	0	0	4	0	0	0	0	10	4	0	2
sample-74	0	0	0	0	0	21	6	0	656	0	0	0	0	0	0	0	38	0	7	0	10	0	0	0	18	119	0	18	0	0	0	29	24	0	0	32	0	0	5	0	0	0	0	0	0	0	0	0	0
sample-75	0	0	0	0	0	20	7	0	964	0	0	0	29	0	0	0	49	0	7	0	78	0	0	0	23	351	0	100	0	0	0	39	46	0	0	47	0	0	0	0	0	0	0	0	0	11	0	0	0
sample-76	0	0	0	0	0	56	21	0	3493	0	0	0	18	0	19	0	48	35	8	0	39	0	0	0	18	248	0	212	0	0	0	0	24	0	0	23	13	0	5	0	0	0	0	0	0	0	7	0	0
sample-77	19	0	0	0	0	109	13	0	2171	0	0	27	32	0	0	0	52	29	5	0	31	0	0	0	26	65	0	50	0	0	0	38	9	0	0	13	0	0	0	0	0	0	0	0	0	0	8	0	4
sample-78	0	0	0	0	0	46	5	9	6308	0	0	0	25	0	11	0	44	7	0	0	72	9	0	0	38	393	0	62	0	0	0	82	19	0	0	76	0	0	0	0	0	0	0	0	0	0	6	0	0
sample-79	9	0	0	0	0	148	138	0	199	5	0	5	26	0	0	16	112	12	42	0	34	0	0	13	5	0	0	32	0	0	0	0	0	0	0	10	8	0	0	0	0	0	0	0	0	14	4	0	0
sample-8	0	26	0	10	0	374	8	0	9	0	0	40	30	8	18	15	101	30	1432	0	15	0	0	11	19	0	0	0	32	0	0	11	0	0	0	9	0	0	0	0	0	0	0	0	0	77	4	0	0
sample-80	0	0	0	0	0	28	10	0	182	5	0	0	14	0	0	0	19	0	35	0	37	0	0	0	0	112	0	170	0	0	0	9	57	0	0	0	0	0	0	0	0	0	0	0	0	0	0	10	18
sample-81	0	0	0	0	0	7	0	0	0	0	0	0	0	0	0	0	0	0	6	0	0	0	0	0	0	0	0	0	0	0	0	0	0	0	0	0	0	0	0	5	40	0	0	0	0	0	0	77	0
sample-82	0	0	0	0	0	0	0	0	0	0	0	0	0	0	0	0	0	0	13	0	12	0	0	0	0	8	0	0	18	0	0	0	0	0	0	0	0	0	0	8	85	0	0	0	0	0	0	131	0
sample-83	0	8	0	0	0	115	64	0	129	4	0	0	17	0	25	0	67	18	31	0	27	0	0	0	0	27	18	11	0	0	0	0	0	0	0	16	0	0	0	0	0	0	0	0	0	0	11	0	0
sample-84	0	5	0	0	0	27	126	0	790	0	0	14	9	0	7	0	16	0	0	5	80	8	0	0	0	124	0	0	13	0	0	15	37	0	0	151	0	0	0	0	0	0	0	0	0	0	8	0	0
sample-85	7	29	0	0	0	11	0	0	147	0	0	0	0	0	9	0	23	0	0	0	17	0	0	0	0	12	26	22	13	0	0	0	0	0	0	16	0	0	0	0	0	0	0	0	0	0	18	0	0
sample-86	0	21	0	0	0	21	0	0	58	0	0	0	0	0	0	0	36	0	0	0	0	8	0	0	0	0	28	32	10	0	0	14	0	0	0	5	0	0	0	0	0	0	0	0	0	0	13	0	0
sample-87	0	10	0	0	0	28	249	0	212	0	0	0	5	0	0	0	32	0	0	0	12	0	0	0	0	0	9	5	17	0	0	0	9	10	0	10	0	0	0	0	0	0	0	0	0	8	11	0	0
sample-88	0	9	0	0	0	3	210	0	187	0	0	0	0	0	6	0	27	0	0	0	18	0	0	0	0	6	0	14	11	0	0	23	0	0	0	0	0	0	0	0	0	0	0	0	0	0	15	0	0
sample-89	0	11	0	0	0	16	101	0	119	0	0	0	0	0	0	0	26	0	0	0	28	0	0	0	0	15	0	0	14	0	0	21	21	0	0	7	0	0	0	0	0	0	0	0	0	13	7	0	0
sample-9	0	0	0	50	0	341	30	0	66	14	0	0	0	0	10	10	33	12	11	7	70	0	13	9	6	0	0	0	36	0	25	0	0	0	0	87	44	0	325	0	76	0	16	0	0	0	0	0	0
sample-90	0	10	0	0	0	37	172	0	213	0	0	6	0	0	7	0	44	15	0	0	39	0	0	0	0	17	10	0	0	0	0	20	35	0	0	16	0	0	0	0	0	0	0	0	0	0	11	0	0
sample-91	13	17	8	0	0	27	4	0	10	0	0	0	0	0	0	0	23	0	0	0	0	0	0	0	0	0	0	0	0	0	0	9	4	0	0	0	0	0	0	0	0	0	0	0	0	0	0	0	0
sample-92	8	23	0	0	0	31	0	0	178	0	0	0	12	0	0	0	32	9	0	0	29	0	0	0	13	29	43	33	41	0	0	20	11	0	12	13	0	0	0	0	0	0	0	0	0	15	45	0	2
sample-93	0	0	0	0	0	0	336	0	707	0	0	0	0	0	11	10	47	0	0	0	21	0	0	16	0	139	115	204	0	0	0	0	0	0	0	18	0	0	0	0	0	0	0	0	0	10	0	0	0
sample-94	0	0	0	0	0	0	154	0	874	0	0	0	0	0	0	0	0	0	0	0	78	0	0	0	0	229	0	0	0	0	0	0	56	0	0	201	0	0	0	0	0	0	0	0	0	0	0	0	0
sample-95	0	0	0	0	0	5	6	0	152	0	0	8	0	0	9	7	12	0	0	0	15	0	0	0	0	23	0	12	0	0	0	0	0	0	0	359	10	0	7	0	0	0	0	51	9	6	104	37	0
sample-96	0	0	0	0	0	0	11	0	150	0	0	0	6	0	0	0	12	0	14	0	69	0	0	0	0	96	0	187	0	0	0	13	54	0	0	9	7	0	0	0	0	0	0	0	0	0	0	8	24
[truncated: 280 more columns]
