# Supplementary material for: Consistent patterns in 16S and 18S microbial diversity from the shells of the common and widespread red-eared slider turtle (Trachemys scripta)
Source: PLoS One. 2020 Dec 28;15(12):e0244489. doi: 10.1371/journal.pone.0244489 (PMC7769255; doi:10.1371/journal.pone.0244489)
Supplement: S3 Appendix — This folder contains comma-delimited tables of 16S and 18S sample feature counts corresponding to taxonomic classifications for taxonomic levels Class, Order, Family and Genus. Identifying sample information is found in the final three columns of each table. (ZIP) [file pone.0244489.s003.zip › S3_Appendix/16S.Class.csv]

sample #	D_0__Archaea;D_1__Crenarchaeota;D_2__Bathyarchaeia	D_0__Archaea;D_1__Euryarchaeota;D_2__Methanomicrobia	D_0__Archaea;D_1__Nanoarchaeaeota;D_2__Woesearchaeia	D_0__Bacteria;D_1__Acidobacteria;D_2__Acidobacteriia	D_0__Bacteria;D_1__Acidobacteria;D_2__Blastocatellia_(Subgroup_4)	D_0__Bacteria;D_1__Acidobacteria;D_2__Holophagae	D_0__Bacteria;D_1__Acidobacteria;D_2__Subgroup_17	D_0__Bacteria;D_1__Acidobacteria;D_2__Subgroup_6	D_0__Bacteria;D_1__Acidobacteria;D_2__Thermoanaerobaculia	D_0__Bacteria;D_1__Actinobacteria;D_2__Acidimicrobiia	D_0__Bacteria;D_1__Actinobacteria;D_2__Actinobacteria	D_0__Bacteria;D_1__Actinobacteria;D_2__Thermoleophilia	D_0__Bacteria;D_1__Armatimonadetes;D_2__Fimbriimonadia	D_0__Bacteria;D_1__BRC1;D_2__metagenome	D_0__Bacteria;D_1__BRC1;D_2__uncultured_Acidobacteria_bacterium	D_0__Bacteria;D_1__BRC1;D_2__uncultured_bacterium	D_0__Bacteria;D_1__BRC1;D_2__uncultured_organism	D_0__Bacteria;D_1__BRC1;__	D_0__Bacteria;D_1__Bacteroidetes;D_2__Bacteroidia	D_0__Bacteria;D_1__Bacteroidetes;D_2__Ignavibacteria	D_0__Bacteria;D_1__Bacteroidetes;D_2__Rhodothermia	D_0__Bacteria;D_1__Chloroflexi;D_2__Anaerolineae	D_0__Bacteria;D_1__Chloroflexi;D_2__Chloroflexia	D_0__Bacteria;D_1__Chloroflexi;D_2__KD4-96	D_0__Bacteria;D_1__Cyanobacteria;D_2__Melainabacteria	D_0__Bacteria;D_1__Cyanobacteria;D_2__Oxyphotobacteria	D_0__Bacteria;D_1__Cyanobacteria;D_2__Sericytochromatia	D_0__Bacteria;D_1__Deinococcus-Thermus;D_2__Deinococci	D_0__Bacteria;D_1__Elusimicrobia;D_2__Elusimicrobia	D_0__Bacteria;D_1__Epsilonbacteraeota;D_2__Campylobacteria	D_0__Bacteria;D_1__Fibrobacteres;D_2__Fibrobacteria	D_0__Bacteria;D_1__Firmicutes;D_2__Bacilli	D_0__Bacteria;D_1__Firmicutes;D_2__Clostridia	D_0__Bacteria;D_1__Firmicutes;D_2__Negativicutes	D_0__Bacteria;D_1__Fusobacteria;D_2__Fusobacteriia	D_0__Bacteria;D_1__Gemmatimonadetes;D_2__Gemmatimonadetes	D_0__Bacteria;D_1__Gemmatimonadetes;D_2__Longimicrobia	D_0__Bacteria;D_1__Hydrogenedentes;D_2__Hydrogenedentia	D_0__Bacteria;D_1__Latescibacteria;D_2__uncultured_organism	D_0__Bacteria;D_1__Nitrospirae;D_2__Nitrospira	D_0__Bacteria;D_1__Nitrospirae;D_2__Thermodesulfovibrionia	D_0__Bacteria;D_1__Patescibacteria;D_2__Gracilibacteria	D_0__Bacteria;D_1__Patescibacteria;D_2__Parcubacteria	D_0__Bacteria;D_1__Patescibacteria;D_2__Saccharimonadia	D_0__Bacteria;D_1__Planctomycetes;D_2__Planctomycetacia	D_0__Bacteria;D_1__Proteobacteria;D_2__Alphaproteobacteria	D_0__Bacteria;D_1__Proteobacteria;D_2__Deltaproteobacteria	D_0__Bacteria;D_1__Proteobacteria;D_2__Gammaproteobacteria	D_0__Bacteria;D_1__Proteobacteria;__
sample-1	0	0	21	549	481	0	0	79	30	154	113	0	22	35	0	10	0	7	4399	290	51	90	662	0	6	6448	33	2	0	0	19	0	0	0	0	611	0	3	0	0	0	27	0	37	0	4250	1187	4335	0
sample-10	0	0	17	861	143	0	0	96	279	264	313	0	92	43	0	390	0	32	10552	484	182	325	169	0	0	4359	31	6	0	0	24	0	0	0	0	464	0	35	0	61	0	109	0	222	0	7873	1963	11136	6
sample-11	0	0	0	1111	336	10	0	192	74	77	24	0	92	52	0	234	0	60	6649	451	97	135	413	9	0	133	110	13	0	0	9	0	0	0	17	178	0	24	0	129	0	111	0	116	0	2513	2779	7922	0
sample-12	0	0	0	217	120	0	5	32	7	45	38	0	114	16	0	68	0	11	5812	139	60	107	16	0	0	513	80	62	0	0	0	0	10	0	12	50	0	14	0	10	0	255	0	62	35	1696	1708	6758	0
sample-13	0	9	0	370	174	0	0	58	12	106	88	0	115	43	0	89	0	7	10066	270	108	158	40	0	0	1072	116	136	0	4	0	0	17	0	20	121	0	34	0	29	0	341	0	164	45	2695	3338	11148	0
sample-14	0	0	0	823	146	7	17	134	48	73	36	0	29	16	0	76	0	58	4593	324	128	149	649	14	0	217	42	8	0	0	0	0	4	0	30	149	0	36	0	75	0	61	0	133	0	1473	2027	6494	0
sample-15	0	0	24	345	40	0	8	36	113	51	75	0	44	10	0	87	0	0	4056	215	91	154	36	0	0	1764	5	2	0	2	8	0	0	0	0	142	0	23	0	13	0	50	0	76	4	3312	750	3863	0
sample-16	22	6	28	451	203	18	41	124	11	54	111	0	138	67	0	370	0	124	6541	453	592	212	618	0	0	4960	43	6	0	0	23	4	0	0	249	503	59	21	0	0	12	23	0	21	27	6262	1913	6213	0
sample-17	0	8	0	23	702	0	0	33	0	78	233	0	12	7	33	0	0	11	3530	31	17	26	1738	0	0	607	0	127	0	4	0	5	0	0	0	78	79	5	0	0	0	15	0	9	0	1728	283	2247	0
sample-18	0	0	83	1528	1415	0	0	40	39	178	41	0	14	63	0	161	61	651	9112	238	241	300	1480	0	72	6067	34	0	0	0	0	0	48	0	0	369	0	0	70	0	0	245	39	52	7	9180	1591	6605	122
sample-19	0	0	26	208	361	0	0	0	9	0	8	0	8	0	0	4	21	46	1981	130	33	14	170	0	11	876	25	0	0	0	0	0	62	0	0	160	0	0	0	0	0	224	34	41	0	4409	522	2242	26
sample-2	0	0	0	247	56	9	0	46	53	15	41	0	556	0	0	19	0	98	3902	64	43	55	2969	0	560	2487	0	0	0	0	62	0	0	0	0	306	0	0	0	0	0	0	0	48	15	5396	945	3150	0
sample-20	0	21	20	77	51	10	18	63	0	0	12	0	51	7	0	0	0	0	4984	159	100	26	165	0	0	681	137	22	0	6	0	0	11	0	0	600	0	15	0	8	0	212	0	4	0	3690	925	10327	0
sample-21	0	15	57	117	57	10	18	66	6	21	11	0	48	16	0	0	0	0	6338	249	147	41	246	0	0	951	145	0	0	0	0	0	11	0	0	677	0	9	0	7	0	257	0	0	9	3802	1011	9467	0
sample-22	0	0	71	756	1145	0	0	30	24	19	14	0	11	8	0	69	94	135	7584	339	120	54	529	0	52	3425	46	2	0	0	0	0	141	0	0	751	0	0	15	0	0	676	97	69	13	13933	2095	9016	55
sample-23	0	0	0	297	60	0	0	0	19	0	0	0	0	9	0	18	19	158	1307	8	74	63	83	0	20	774	0	0	0	0	0	0	22	0	0	3	0	0	19	0	0	24	0	0	0	1556	424	672	39
sample-26	0	40	55	434	479	132	5	54	4	39	438	14	32	0	0	0	0	0	6236	340	222	113	3357	0	0	407	82	856	84	4	9	2	18	2	0	119	0	0	0	0	0	236	14	241	9	6078	323	11379	0
sample-27	0	0	8	185	106	12	0	15	0	5	67	0	6	0	0	0	0	0	694	36	36	20	107	0	0	44	11	262	40	0	5	0	0	0	0	17	0	0	0	0	0	29	0	245	0	817	64	953	0
sample-28	0	0	0	183	191	163	0	50	0	0	385	6	7	0	0	0	0	0	3907	127	62	50	2997	0	0	403	41	922	38	2	18	0	3	0	2	72	0	0	0	0	0	95	0	199	0	4432	263	7874	0
sample-29	0	0	0	153	179	88	0	27	0	2	128	6	11	0	0	0	0	0	3291	37	133	30	3461	0	0	166	126	681	43	0	8	0	0	0	0	19	0	0	0	0	0	100	0	150	0	5236	137	4405	0
sample-3	0	0	16	291	23	8	0	30	46	14	89	0	229	0	0	8	0	48	3842	41	45	35	1427	0	308	1220	18	0	0	0	57	0	0	0	0	387	0	4	0	0	0	0	0	30	11	4724	761	3807	0
sample-30	0	5	15	360	274	224	14	36	0	25	265	0	23	0	0	0	0	0	4562	106	145	68	2490	0	0	179	144	502	126	0	10	0	0	0	0	63	0	0	0	0	0	237	15	299	0	5939	371	6348	0
sample-31	0	0	0	509	291	373	0	63	0	27	809	0	27	0	0	0	0	0	3937	216	69	144	2620	20	0	309	74	680	95	0	22	0	9	2	0	134	0	0	0	0	0	161	12	525	0	4160	454	7994	0
sample-32	0	20	44	730	348	83	24	66	0	27	327	3	30	0	0	0	0	0	2820	228	93	148	502	0	0	96	32	304	151	0	22	0	0	0	0	164	0	9	0	0	0	280	0	936	0	3091	422	4302	0
sample-33	0	3	0	0	108	0	0	0	0	0	151	8	0	0	0	0	0	0	1901	4	48	8	1786	0	0	145	18	387	5	0	0	0	0	0	0	24	0	0	0	0	0	33	0	17	0	1869	35	3512	0
sample-34	8	59	0	83	640	27	11	61	0	10	193	0	0	0	0	0	0	9	4290	89	66	72	1401	0	0	709	13	1223	0	0	0	0	0	0	0	277	0	4	0	24	0	37	26	78	12	3365	610	4913	72
sample-35	0	0	0	0	4479	0	0	0	0	101	305	0	0	0	0	0	0	0	2936	0	239	1016	3582	0	1093	3639	42	1465	2	4	0	3	0	0	0	16	0	0	0	0	0	30	148	26	0	2652	650	6371	0
sample-36	20	25	5	64	412	11	15	115	0	57	506	8	68	27	0	28	0	25	5446	131	86	162	762	0	10	1971	51	1925	0	0	9	0	0	0	15	278	0	0	0	0	0	72	11	28	7	4007	607	6151	0
sample-37	17	24	0	98	2321	20	0	112	9	301	1085	0	33	57	98	6	0	42	11503	141	68	123	5777	16	0	2124	6	465	0	0	0	6	0	0	10	219	279	29	0	0	0	90	9	23	0	6055	1361	9063	0
sample-38	0	3	0	0	2255	0	0	0	0	41	597	21	8	12	0	0	0	0	10785	49	74	1087	1557	0	10	5253	184	1033	0	0	0	4	0	0	0	49	0	0	0	0	0	76	160	0	7	7772	386	8141	263
sample-39	43	140	0	64	975	67	0	123	0	48	154	6	0	0	0	0	0	0	7999	173	52	199	1060	19	5	518	49	189	0	19	0	0	0	3	12	341	0	0	0	0	4	268	22	37	2	1903	804	8005	0
sample-4	0	0	20	483	548	0	0	89	31	160	121	0	24	46	0	11	0	0	3425	283	19	63	661	0	0	6131	16	0	0	0	12	0	0	0	0	412	0	0	0	9	0	27	0	20	0	3963	1152	3345	0
sample-40	0	0	0	4	736	0	0	12	0	0	74	0	0	0	0	0	0	0	6424	23	11	64	414	0	0	303	89	2429	0	5	4	0	0	0	0	29	0	0	0	0	0	301	51	38	0	2755	257	9081	0
sample-41	8	31	0	12	1167	12	0	91	0	44	442	0	0	0	0	0	0	0	10640	148	95	197	1434	0	0	848	112	1059	11	0	0	13	14	0	11	336	0	0	0	0	0	568	129	97	0	3306	1195	12494	0
sample-42	0	4	0	0	1207	18	0	22	0	31	216	0	0	0	0	0	0	0	4123	68	45	129	860	0	0	724	41	356	0	0	0	50	10	4	6	83	0	0	0	0	0	495	57	92	0	3060	495	6192	0
sample-43	13	0	0	0	1768	32	0	28	0	49	372	0	0	0	0	0	0	0	7026	91	106	289	1563	0	0	1090	60	631	0	19	0	68	35	0	6	96	0	0	0	0	8	697	90	156	3	4773	920	9952	0
sample-44	6	6	0	17	1589	0	0	30	0	21	359	0	0	0	0	0	0	0	6259	103	41	164	1124	0	0	940	168	1049	5	0	0	0	0	0	0	89	0	0	0	0	0	542	183	51	0	1657	736	9533	0
sample-45	16	59	0	0	2169	0	0	0	0	28	195	0	3	0	0	0	0	0	5063	43	65	194	1071	0	5	692	220	572	0	0	0	0	0	0	9	21	0	0	0	0	0	518	163	118	0	1080	437	5472	0
sample-46	0	23	0	36	3031	10	5	31	0	53	186	0	0	0	0	0	0	0	5140	111	56	351	2391	14	16	950	139	282	0	5	0	10	0	0	0	101	0	0	0	0	0	292	78	67	0	1780	810	7870	0
sample-47	0	0	0	347	1599	30	31	215	9	86	138	0	18	0	0	0	0	4	3234	44	121	26	985	0	9	312	35	501	0	0	0	0	0	0	5	169	0	0	0	0	0	0	0	57	0	3015	935	3172	0
sample-48	0	0	0	257	1201	0	0	63	0	43	694	0	0	0	0	0	0	0	7630	0	40	13	128	0	0	0	92	1242	0	34	0	0	485	29	6	38	0	0	0	0	0	104	0	21	5	2684	522	12946	0
sample-49	0	0	0	98	1644	22	9	28	16	33	26	0	37	0	0	0	0	0	2228	16	97	115	529	6	30	4087	17	422	0	0	14	0	0	0	0	81	0	0	0	0	0	15	0	22	15	3670	562	2615	0
sample-5	0	7	51	90	15	8	0	35	211	3	41	0	20	0	0	0	0	0	4670	144	345	16	5	0	0	144	212	0	0	0	0	0	33	0	4	120	0	14	0	9	0	101	0	31	0	2126	778	6795	0
sample-50	0	0	0	176	2037	0	0	22	0	39	335	0	14	0	0	0	0	0	4844	0	114	87	634	4	0	21	32	791	0	0	0	0	0	4	6	21	0	0	0	0	0	113	0	71	41	3298	304	6728	0
sample-51	0	0	13	167	1886	66	40	166	28	49	57	0	90	0	0	0	0	6	3531	28	140	259	822	0	47	4854	25	604	0	0	35	0	0	0	9	125	0	8	0	0	0	33	6	69	17	5496	1064	4845	0
sample-52	0	0	0	240	1873	2	0	33	0	26	432	0	17	0	0	0	0	0	5881	5	143	118	618	0	0	0	17	777	0	0	0	0	7	4	6	22	0	0	0	0	0	108	0	44	25	3972	388	7225	0
sample-53	0	0	0	744	1606	29	0	398	8	195	394	0	26	0	0	0	0	0	3249	30	35	59	1774	40	0	372	24	1563	0	0	5	0	0	0	20	186	0	6	0	0	0	24	0	63	6	3183	734	5810	0
sample-54	0	0	0	386	1229	0	0	98	4	58	377	0	0	0	0	0	0	0	2452	0	10	21	128	0	0	0	129	302	0	9	0	0	83	0	12	12	0	0	0	0	0	79	0	6	0	2619	324	7505	0
sample-55	0	0	0	0	552	0	0	0	0	52	214	0	19	0	0	0	0	0	2662	2	24	46	1021	0	0	158	12	444	0	0	0	53	0	0	10	10	0	0	0	0	0	7	11	0	0	4249	248	5255	0
sample-56	0	0	0	16	125	0	0	0	0	47	778	0	0	0	0	0	0	0	9612	0	117	3	679	0	0	74	124	1108	0	7	0	15	0	0	292	38	0	0	0	0	0	96	36	10	0	6774	982	10495	0
sample-57	0	0	2	0	2332	0	0	7	0	55	986	0	4	0	0	0	0	0	13076	29	347	79	1370	0	0	32	59	1068	0	6	0	0	0	0	12	53	0	0	0	0	0	17	0	99	0	6882	592	5849	0
sample-58	0	0	0	13	742	6	0	0	0	64	206	0	25	0	0	0	0	0	7116	0	49	0	1296	7	0	407	47	448	0	17	0	25	0	0	16	11	0	0	0	12	0	26	89	0	40	5138	392	6231	0
sample-59	0	0	0	4	1581	0	0	9	0	107	469	0	49	0	0	0	0	0	9684	18	79	2	2844	0	0	399	156	921	0	6	0	15	0	0	22	65	0	0	0	9	0	9	41	12	32	8163	634	8395	0
sample-6	0	18	38	351	126	13	0	85	281	61	297	0	51	0	0	0	0	0	6112	187	124	6	264	0	0	304	92	0	0	0	0	0	0	0	5	750	0	0	0	37	0	45	0	29	0	2853	1160	7908	0
sample-60	0	0	0	4	0	0	0	0	0	0	1116	0	0	0	0	0	0	0	9194	0	36	0	378	0	0	0	3	309	0	0	0	0	0	0	0	4	0	0	0	0	0	24	2	20	0	5452	77	2505	0
sample-61	0	0	0	0	123	0	0	0	0	47	309	0	16	0	0	0	0	0	7181	13	61	0	320	0	0	0	64	941	0	0	0	11	0	0	135	0	0	0	0	0	0	28	24	9	0	4687	751	7481	0
sample-62	0	0	0	21	1963	0	0	5	0	109	831	0	98	0	0	0	0	0	7193	17	112	79	3200	0	0	284	21	1407	0	0	0	85	0	0	22	33	0	4	0	0	0	23	37	15	33	11673	674	15388	0
sample-63	0	18	17	73	131	0	6	13	0	54	228	0	100	87	0	71	0	40	4861	162	96	37	230	0	5	1363	52	359	0	0	7	0	6	0	10	202	0	2	0	0	0	113	0	10	0	4561	326	3322	14
sample-64	0	3	0	0	641	0	0	0	0	3	118	0	3	0	0	0	0	0	2234	11	9	295	417	0	0	1596	53	244	0	0	0	0	0	0	0	7	0	0	0	0	0	0	43	0	0	1948	66	1592	41
sample-65	0	0	0	31	249	9	0	0	0	0	112	0	0	8	0	14	0	4	3132	62	37	35	546	0	0	404	20	685	0	0	0	14	0	0	0	106	0	0	0	0	0	55	27	37	47	3996	275	3568	149
sample-66	0	0	0	0	414	0	0	0	0	0	17	3	0	0	0	0	0	0	234	0	11	83	354	0	104	391	5	131	0	0	0	0	0	0	0	0	0	0	0	0	0	0	15	0	0	169	28	554	0
sample-67	0	7	0	13	220	85	0	39	0	33	93	13	246	0	0	4	0	8	6367	27	355	6	158	0	27	1363	6	1023	0	0	0	0	275	45	10	10	0	0	0	0	0	22	67	6	11	4373	642	14253	0
sample-68	0	0	0	0	553	0	0	0	0	32	89	0	0	0	0	0	0	0	211	0	37	0	5	0	0	1238	0	2776	0	0	0	0	0	0	112	9	0	0	0	0	0	0	0	0	0	853	19	316	0
sample-69	24	24	0	0	852	10	0	181	0	31	712	0	11	0	0	0	0	0	4634	43	661	0	1097	0	0	3166	24	3635	0	0	0	25	0	0	12	22	0	0	0	7	0	25	0	38	0	9918	515	4870	0
sample-7	18	134	21	408	115	13	7	218	708	48	161	0	12	0	0	0	0	0	5788	407	40	21	224	18	0	108	48	0	0	0	0	0	16	0	0	465	0	10	0	75	0	113	0	24	0	3395	1574	9151	0
sample-70	0	0	0	14	1051	0	0	24	0	121	428	7	0	0	0	0	0	0	9629	36	88	14	268	0	0	9639	0	2762	0	0	0	0	0	0	0	292	0	0	0	0	0	383	6	5	0	6516	195	8395	0
sample-71	0	0	0	4	1241	0	0	0	0	11	128	0	17	0	0	0	0	0	2764	51	71	6	1777	0	51	296	68	209	0	0	10	8	0	0	0	25	0	9	0	0	0	230	74	95	14	2280	171	1401	0
sample-72	0	0	0	87	2012	42	0	52	7	26	161	0	7	5	0	5	0	0	7888	219	243	31	4551	0	19	491	231	379	0	0	5	0	18	0	5	98	0	27	0	0	0	89	25	51	21	3697	888	4291	0
sample-73	0	0	0	29	3800	21	16	70	5	14	216	0	27	0	0	0	0	4	5596	78	300	50	2205	0	22	354	229	371	0	0	7	7	19	58	0	86	0	18	0	0	12	77	48	33	0	3778	860	5781	0
sample-74	0	0	0	21	662	0	0	38	7	10	208	0	32	0	0	5	0	0	4146	85	210	50	1890	0	50	513	85	458	0	0	0	43	0	0	0	49	0	28	0	0	0	159	27	98	142	3945	440	2943	0
sample-75	0	0	0	20	971	29	0	49	7	78	559	0	47	0	0	0	0	0	8325	201	347	72	2749	0	57	787	223	744	0	0	7	62	0	0	0	69	0	57	0	0	18	370	38	208	119	7669	1026	5952	0
sample-76	0	0	0	56	3514	18	19	83	8	39	502	0	23	13	0	5	0	0	8339	126	275	106	3321	0	23	686	596	812	0	0	9	4	14	43	0	90	0	24	0	0	13	299	51	166	0	6436	1017	7463	0
sample-77	19	0	0	109	2184	59	0	81	5	31	188	0	13	0	0	0	0	0	9231	273	303	9	4234	12	16	531	252	264	0	0	13	0	19	0	7	84	0	41	0	0	16	155	58	45	25	4178	1180	4915	0
sample-78	0	0	0	46	6322	25	11	51	0	81	594	0	76	0	0	0	0	0	9055	170	537	22	5895	0	295	1686	136	822	0	0	8	16	0	0	9	30	0	35	0	0	0	507	469	179	379	7876	713	4365	0
sample-79	9	0	0	148	342	31	0	140	42	34	50	0	10	8	0	0	0	0	3318	160	81	26	1073	21	55	298	19	316	0	0	0	0	7	0	8	175	0	5	0	0	19	63	0	23	0	3679	877	5277	0
sample-8	0	26	10	374	17	70	26	146	1432	15	73	0	9	0	0	0	0	0	7146	488	113	52	142	0	0	100	118	0	0	0	0	0	211	0	0	299	0	13	0	43	0	129	0	59	14	4336	1993	14159	0
sample-80	0	0	0	28	197	14	0	19	35	37	348	0	0	0	0	0	0	0	7617	57	109	27	735	0	0	276	199	501	0	0	10	0	0	0	0	18	0	6	0	0	0	463	12	116	0	2008	444	5594	0
sample-81	0	0	0	7	0	0	0	0	6	0	0	0	0	0	0	0	5	40	877	0	5	202	49	0	116	2724	0	6	0	0	0	0	14	0	19	0	0	0	0	0	0	0	0	0	68	8735	357	676	15
sample-82	0	0	0	0	0	0	0	0	13	12	26	0	0	0	0	0	8	85	1918	0	17	395	88	0	153	3371	0	21	0	0	0	0	25	0	27	0	0	0	2	0	0	0	0	0	98	13809	441	1460	20
sample-83	0	8	0	115	197	17	25	85	31	27	56	0	16	0	0	0	0	0	3057	163	45	6	635	0	58	373	44	543	0	0	7	0	6	0	0	148	0	0	0	0	0	81	0	54	0	3407	758	6270	0
sample-84	0	5	0	27	916	23	7	16	0	93	189	0	151	0	0	0	0	0	6576	108	152	12	577	0	10	778	334	959	0	0	84	0	17	0	0	58	0	0	0	0	0	893	50	247	0	5448	702	7239	0
sample-85	7	29	0	11	147	0	9	23	0	17	73	0	16	0	0	0	0	0	4922	50	43	29	397	0	0	327	131	442	0	0	11	0	2	0	0	108	0	0	0	0	0	334	63	29	0	3717	304	7441	0
sample-86	0	21	0	21	58	0	0	36	0	8	84	0	5	0	0	0	0	0	3317	32	68	4	368	0	0	296	149	9467	0	0	0	0	0	6	0	98	0	0	0	0	0	118	5	11	0	5413	235	7899	0
sample-87	0	10	0	28	461	5	0	32	0	12	50	0	10	0	0	0	0	0	4496	90	40	20	794	0	0	308	282	501	10	0	10	0	8	0	0	127	0	0	0	0	0	258	6	20	0	3845	396	8261	0
sample-88	0	9	0	3	397	0	6	27	0	18	54	0	0	0	0	0	0	0	7989	67	168	48	1660	0	0	578	244	1249	0	0	11	0	0	0	10	53	0	0	0	0	0	639	91	31	10	4990	164	6667	0
sample-89	0	11	0	16	220	0	0	26	0	28	71	0	7	0	0	0	0	0	8388	81	217	34	1224	0	4	523	384	834	0	0	9	0	18	0	0	53	0	0	0	0	0	1412	36	77	0	4887	247	6999	0
sample-9	0	0	50	341	110	0	10	55	11	90	76	0	87	44	0	325	0	76	4293	315	474	53	203	0	0	3788	19	3	0	0	16	0	3	0	192	342	22	4	0	0	0	4	0	0	10	4325	945	4570	0
sample-90	0	10	0	37	385	6	7	59	0	39	82	0	16	0	0	0	0	0	7909	158	79	41	782	0	0	356	461	539	3	0	30	0	44	0	6	185	0	0	0	0	0	711	6	95	0	5865	919	11434	0
sample-91	13	25	0	27	14	0	0	23	0	0	13	0	0	0	0	0	0	0	3658	84	48	39	145	0	0	232	220	439	0	0	12	0	16	0	0	150	0	0	0	0	8	196	0	0	0	2718	235	7390	0
sample-92	8	23	0	31	178	12	0	41	0	29	190	12	13	0	0	0	0	0	8787	139	89	42	628	0	0	594	299	738	0	0	21	0	4	9	0	201	0	0	0	5	0	769	122	60	40	6599	715	12960	0
sample-93	0	0	0	0	1043	0	11	57	0	21	474	0	18	0	0	0	0	0	2919	0	207	0	960	0	0	2496	17	1758	0	0	0	20	0	0	0	0	0	0	0	4	0	20	0	6	0	4576	282	2256	0
sample-94	0	0	0	0	1028	0	0	0	0	78	285	0	201	0	0	0	0	0	5232	17	181	12	654	0	9	615	208	684	0	0	30	0	0	0	0	0	0	0	0	0	0	387	55	219	0	2388	594	3912	0
sample-95	0	0	0	5	158	8	9	19	0	15	35	0	359	10	0	7	0	0	2896	30	479	0	87	0	29	1389	25	404	0	0	0	0	39	7	7	0	0	0	0	0	0	4	97	0	0	2873	538	3291	0
sample-96	0	0	0	0	161	6	0	12	14	69	350	0	9	7	0	0	0	0	9782	72	170	12	749	0	0	335	265	666	0	0	11	0	9	0	0	0	0	4	0	0	0	687	27	128	0	2909	481	7279	0
[truncated: 8 more columns]
