# Supplementary material for: Consistent patterns in 16S and 18S microbial diversity from the shells of the common and widespread red-eared slider turtle (Trachemys scripta)
Source: PLoS One. 2020 Dec 28;15(12):e0244489. doi: 10.1371/journal.pone.0244489 (PMC7769255; doi:10.1371/journal.pone.0244489)
Supplement: S3 Appendix — This folder contains comma-delimited tables of 16S and 18S sample feature counts corresponding to taxonomic classifications for taxonomic levels Class, Order, Family and Genus. Identifying sample information is found in the final three columns of each table. (ZIP) [file pone.0244489.s003.zip › S3_Appendix/18S.Class.csv]

sample #	D_0__Eukaryota;D_1__Amoebozoa;D_2__Discosea	D_0__Eukaryota;D_1__Amoebozoa;D_2__Gracilipodida	D_0__Eukaryota;D_1__Amoebozoa;D_2__Incertae_Sedis	D_0__Eukaryota;D_1__Amoebozoa;D_2__Tubulinea	D_0__Eukaryota;D_1__Archaeplastida;__	D_0__Eukaryota;D_1__Centrohelida;Ambiguous_taxa	D_0__Eukaryota;D_1__Centrohelida;D_2__CV1-B1-93	D_0__Eukaryota;D_1__Centrohelida;D_2__metagenome	D_0__Eukaryota;D_1__Centrohelida;__	D_0__Eukaryota;D_1__Cryptophyceae;D_2__Cryptomonadales	D_0__Eukaryota;D_1__Excavata;D_2__Discoba	D_0__Eukaryota;D_1__Haptophyta;D_2__Pavlovophyceae	D_0__Eukaryota;D_1__Haptophyta;D_2__Prymnesiophyceae	D_0__Eukaryota;D_1__Incertae_Sedis;D_2__Rigifilida	D_0__Eukaryota;D_1__Opisthokonta;D_2__Aphelidea	D_0__Eukaryota;D_1__Opisthokonta;D_2__Holozoa	D_0__Eukaryota;D_1__Opisthokonta;D_2__Nucletmycea	D_0__Eukaryota;D_1__Opisthokonta;__	D_0__Eukaryota;D_1__SAR;D_2__Alveolata	D_0__Eukaryota;D_1__SAR;D_2__Rhizaria	D_0__Eukaryota;D_1__SAR;D_2__Stramenopiles	D_0__Eukaryota;D_1__SAR;__	D_0__Eukaryota;__;__	Sample-id	Substrate	Habitat
sample-1	0	0	0	60	0	24	58	10	41	0	0	0	0	3	0	20615	114	0	6956	526	7791	0	17	20190702-E1	rock_concrete	Chisholm Creek
sample-10	17	0	8	67	0	0	0	0	0	0	33	0	0	0	0	17628	0	0	10557	516	577	0	25	20190713-E2	wood	Yukon large pond
sample-11	0	0	0	172	0	0	0	0	5	0	18	0	0	40	38	12356	0	0	23102	39	51	0	0	20190714-E1	rock_concrete	Yukon large pond
sample-12	0	0	0	521	0	0	0	0	0	45	154	0	0	91	980	20287	62	0	14923	40	225	0	40	20190714-E2	wood	Yukon large pond
sample-13	13	0	0	41	0	40	0	178	54	24	48	0	0	0	449	6253	41	0	11529	761	1197	0	18	20190722-E1	wood	Mississippi slough
sample-14	10	0	0	76	0	17	38	11	73	0	40	0	0	3	688	5277	35	0	10912	365	666	0	11	20190722-E2	wood	Mississippi slough
sample-15	0	0	0	0	0	0	0	0	0	11	0	0	0	0	10	5830	0	0	30700	47	53	0	0	20190722-E3	steel	Mississippi slough
sample-16	0	0	0	61	0	0	0	0	0	0	0	0	0	0	70	10082	308	0	727	157	328	0	21	20190812-E1	wood	Overholser reservoir
sample-17	0	0	0	77	0	17	0	0	17	8	0	0	0	0	33	36353	55	0	1329	86	281	0	52	20190812-E2	rock_concrete	Overholser reservoir
sample-18	0	0	0	0	476	0	0	0	37	37	1127	52	79	0	0	7893	183	0	3915	195	8646	194	1996	20190901-E1	wood	Altus large pond
sample-19	0	0	0	0	123	0	0	0	69	20	268	21	63	0	0	4009	16	0	4260	72	10536	98	2133	20190901-E2	rock_concrete	Altus large pond
sample-2	0	0	0	56	0	28	26	13	25	0	0	0	0	0	0	7679	165	0	1571	1177	5739	0	64	20190702-E2	wood	Chisholm Creek
sample-20	0	69	0	678	0	0	0	0	0	0	51	0	0	0	10	9066	2007	0	7672	266	2289	0	100	20190908-E1	wood	N Canadian slough
sample-21	57	0	0	131	0	0	0	0	0	0	5	0	0	0	0	5550	78	0	14364	367	1793	0	72	20190908-E2	rock_concrete	N Canadian slough
sample-22	0	6	0	16	0	0	0	0	0	0	0	0	0	2	0	18446	4	0	612	5	114	0	20	20190915-E1	rock_concrete	Yukon large pond
sample-23	0	29	0	0	0	0	0	0	0	0	0	0	0	0	0	11264	108	0	3027	65	8866	0	0	20190915-E2	wood	Yukon large pond
sample-26	0	0	0	0	0	0	0	0	0	0	0	0	0	0	0	1637	7	0	48686	0	108	0	0	PSCO-20190908-01_1	turshell	N Canadian slough
sample-27	0	0	0	0	0	0	0	0	0	0	0	0	0	0	0	1741	18	0	28341	0	345	0	0	PSCO-20190908-01_2	turshell	N Canadian slough
sample-28	0	0	0	0	0	0	0	0	0	0	0	0	0	0	0	1230	5	0	37455	0	26	0	0	PSCO-20190908-01_3	turshell	N Canadian slough
sample-29	0	0	0	0	0	0	0	0	0	0	0	0	0	0	0	1133	0	0	39544	0	44	0	0	PSCO-20190908-01_4	turshell	N Canadian slough
sample-3	67	0	0	65	0	0	0	0	7	0	0	0	0	20	0	7412	656	0	16115	15	658	0	30	20190703-E1	wood	Guthrie smalll pond
sample-30	0	0	0	0	0	0	0	0	0	0	0	0	0	0	0	0	0	0	36613	0	3	0	0	PSCO-20190908-01_5	turshell	N Canadian slough
sample-31	0	0	0	0	0	0	0	0	0	0	0	0	0	0	0	120	0	0	61178	0	12	0	0	PSCO-20190908-01_6	turshell	N Canadian slough
sample-32	0	0	0	0	0	0	0	0	0	0	0	0	0	0	0	54	0	0	48585	0	21	0	0	PSCO-20190908-01_7	turshell	N Canadian slough
sample-33	0	0	0	0	0	0	0	0	0	0	0	0	0	0	0	50	0	0	49267	0	5	0	0	PSCO-20190908-01_8	turshell	N Canadian slough
sample-34	0	0	0	0	0	0	0	0	0	0	0	0	0	0	0	993	0	0	13704	0	0	0	0	TRSC-20190628-01_3	turshell	N Canadian slough
sample-35	0	0	0	0	0	0	0	0	0	0	0	0	0	0	0	25	0	0	33184	0	0	0	0	TRSC-20190628-01_8	turshell	N Canadian slough
sample-36	0	0	0	0	0	0	0	0	0	0	0	0	0	0	0	1721	0	0	25911	0	15	0	0	TRSC-20190628-02_3	turshell	N Canadian slough
sample-37	0	0	0	0	0	0	0	0	0	0	0	0	0	0	0	262	12	0	38602	2	6	0	0	TRSC-20190628-02_7	turshell	N Canadian slough
sample-38	0	0	0	0	0	0	0	0	0	0	0	0	0	0	0	665	3	0	43766	0	0	0	0	TRSC-20190628-02_8	turshell	N Canadian slough
sample-39	0	0	0	7	0	0	0	0	0	0	9	0	0	0	0	2811	86	0	45772	8	474	0	0	TRSC-20190628-03_1	turshell	N Canadian slough
sample-4	301	0	76	126	0	0	0	0	14	0	0	0	0	18	0	4071	154	0	6893	140	1516	0	59	20190703-E2	wood	Guthrie smalll pond
sample-40	42	0	0	42	0	0	0	0	0	0	0	0	0	0	0	2286	187	0	23782	46	1571	0	0	TRSC-20190628-03_2	turshell	N Canadian slough
sample-41	0	0	0	0	0	0	0	0	0	0	0	0	0	0	0	390	0	0	33432	0	17	0	0	TRSC-20190628-03_3	turshell	N Canadian slough
sample-42	0	0	0	0	0	0	0	0	0	0	0	0	0	0	0	214	0	0	37711	0	14	0	0	TRSC-20190628-03_4	turshell	N Canadian slough
sample-43	0	0	0	0	0	0	0	0	0	0	0	0	0	0	0	172	4	0	32817	0	0	0	0	TRSC-20190628-03_5	turshell	N Canadian slough
sample-44	0	0	0	0	0	0	0	0	0	0	0	0	0	0	0	161	0	0	41333	0	8	0	0	TRSC-20190628-03_6	turshell	N Canadian slough
sample-45	0	0	0	0	0	0	0	0	0	0	0	0	0	0	0	246	3	0	32361	0	0	0	0	TRSC-20190628-03_7	turshell	N Canadian slough
sample-46	0	0	0	0	0	0	0	0	0	0	0	0	0	0	0	130	0	0	38054	0	0	0	0	TRSC-20190628-03_8	turshell	N Canadian slough
sample-47	0	0	0	79	0	15	24	0	9	0	0	0	0	0	0	2427	83	16	2132	208	773	0	0	TRSC-20190702-01_3	turshell	Chisholm Creek
sample-48	0	0	0	37	0	0	0	0	0	0	0	0	0	0	0	1653	18	0	40027	20	2128	0	0	TRSC-20190702-01_8	turshell	Chisholm Creek
sample-49	0	0	0	24	0	0	0	0	0	0	0	0	0	0	0	7393	26	667	11536	39	333	0	2	TRSC-20190702-02_3	turshell	Chisholm Creek
sample-5	2	0	0	72	0	0	0	0	6	0	3	0	0	0	8	30808	68	0	4464	98	1762	0	0	20190710-E1	rock_concrete	N Canadian slough
sample-50	0	0	0	0	0	0	0	0	0	0	0	0	0	0	0	4	0	0	40408	0	6	0	0	TRSC-20190702-02_8	turshell	Chisholm Creek
sample-51	0	0	0	0	0	0	0	0	0	0	0	0	0	0	0	2187	0	0	6529	0	0	0	0	TRSC-20190703-01_3	turshell	Guthrie smalll pond
sample-52	0	0	0	0	0	0	0	0	0	0	0	0	0	0	0	15	0	0	24879	0	0	0	0	TRSC-20190703-01_8	turshell	Guthrie smalll pond
sample-53	0	0	0	0	0	0	0	0	0	0	0	0	0	0	0	1337	0	0	16884	0	0	0	0	TRSC-20190703-02_3	turshell	Guthrie smalll pond
sample-54	0	0	0	0	0	0	0	0	0	0	0	0	0	0	0	36	0	0	18193	0	0	0	0	TRSC-20190703-02_8	turshell	Guthrie smalll pond
sample-55	0	0	0	10	0	8	0	0	0	57	0	0	0	0	0	27476	21	0	12618	3	4491	0	0	TRSC-20190712-01_1	turshell	Shell Creek tributary
sample-56	0	0	0	4	0	11	0	0	0	112	0	0	0	0	0	2499	61	0	41904	18	545	0	0	TRSC-20190712-01_2	turshell	Shell Creek tributary
sample-57	0	0	0	4	0	5	0	0	8	27	0	0	0	0	0	19142	0	0	22702	6	951	0	2	TRSC-20190712-01_3	turshell	Shell Creek tributary
sample-58	0	0	0	3	0	0	0	0	0	15	0	0	0	0	0	13760	24	0	18238	15	868	0	0	TRSC-20190712-01_4	turshell	Shell Creek tributary
sample-59	0	0	0	0	0	0	0	0	0	0	0	0	0	0	0	24	2	0	55762	0	8	0	0	TRSC-20190712-01_5	turshell	Shell Creek tributary
sample-6	0	0	0	78	0	0	0	0	0	0	0	0	0	0	0	30623	320	0	6834	168	2002	0	29	20190710-E2	wood	N Canadian slough
sample-60	0	0	0	0	0	0	0	0	0	0	0	0	0	0	0	1121	22	0	43326	0	93	0	0	TRSC-20190712-01_6	turshell	Shell Creek tributary
sample-61	0	0	0	0	0	0	0	0	0	7	0	0	0	0	0	340	0	0	45259	0	189	0	0	TRSC-20190712-01_7	turshell	Shell Creek tributary
sample-62	0	0	0	0	0	0	0	0	0	0	0	0	0	0	0	385	2	0	29194	0	13	0	0	TRSC-20190712-01_8	turshell	Shell Creek tributary
sample-63	0	0	0	40	0	0	0	0	0	0	9	0	0	0	0	16292	9	13	12329	14	0	0	0	TRSC-20190713-01_3	turshell	Yukon large pond
sample-64	0	0	0	0	0	0	0	0	0	0	0	0	0	0	0	50	0	0	24005	0	0	0	0	TRSC-20190713-01_8	turshell	Yukon large pond
sample-65	0	0	0	28	0	0	0	0	0	5	17	0	0	0	0	843	76	0	19913	17	44	0	0	TRSC-20190714-02_3	turshell	Yukon large pond
sample-66	0	0	0	0	0	0	0	0	0	0	0	0	0	0	0	761	906	0	13967	0	56	0	0	TRSC-20190714-02_8	turshell	Yukon large pond
sample-67	0	0	0	0	0	0	0	0	0	0	0	0	0	0	0	1008	0	0	11730	0	134	0	0	TRSC-20190722-01_3	turshell	Mississippi slough
sample-68	0	0	0	0	0	0	0	0	0	0	0	0	0	0	0	2	0	0	17526	0	0	0	0	TRSC-20190722-01_8	turshell	Mississippi slough
sample-69	0	0	0	4	0	0	0	0	0	0	0	0	0	0	0	4370	5	0	18154	0	1375	0	0	TRSC-20190722-02_3	turshell	Mississippi slough
sample-7	19	0	67	199	0	9	0	22	11	0	0	0	0	0	0	11807	417	0	3474	1471	8829	0	16	20190712-E1	wood	Shell Creek tributary
sample-70	0	0	0	0	0	0	0	0	0	0	0	0	0	0	0	29	0	0	37732	0	0	0	0	TRSC-20190722-02_8	turshell	Mississippi slough
sample-71	0	0	0	0	0	0	0	0	0	0	0	0	0	0	5	6073	0	0	52346	0	25	0	0	TRSC-20190812-01_1	turshell	Overholser reservoir
sample-72	0	0	0	0	0	0	0	0	0	0	0	0	0	0	7	3710	0	0	55208	0	39	0	0	TRSC-20190812-01_2	turshell	Overholser reservoir
sample-73	0	0	0	4	0	0	0	0	0	3	0	0	0	0	3	855	0	0	37740	0	35	0	0	TRSC-20190812-01_3	turshell	Overholser reservoir
sample-74	0	0	0	2	0	0	0	0	0	0	0	0	0	0	0	2740	0	0	45120	0	13	0	0	TRSC-20190812-01_4	turshell	Overholser reservoir
sample-75	0	0	0	0	0	0	0	0	0	0	0	0	0	0	0	5	0	0	37426	0	0	0	0	TRSC-20190812-01_5	turshell	Overholser reservoir
sample-76	0	0	0	0	0	0	0	0	0	0	0	0	0	0	0	74	0	0	37243	0	0	0	0	TRSC-20190812-01_6	turshell	Overholser reservoir
sample-77	0	0	0	0	0	0	0	0	0	0	0	0	0	0	0	785	0	0	39856	0	0	0	0	TRSC-20190812-01_7	turshell	Overholser reservoir
sample-78	0	0	0	0	0	0	0	0	0	0	0	0	0	0	0	169	0	0	33516	0	0	0	0	TRSC-20190812-01_8	turshell	Overholser reservoir
sample-79	0	0	0	0	0	0	0	0	0	0	0	0	0	0	0	10600	0	0	18495	0	62	0	0	TRSC-20190812-02_3	turshell	Overholser reservoir
sample-8	0	0	0	0	0	0	0	0	0	0	0	0	0	0	0	928	0	0	568	0	1090	0	0	20190712-E2	wood	Shell Creek tributary
sample-80	0	0	0	0	0	0	0	0	0	0	0	0	0	0	0	11	0	0	49152	0	0	0	0	TRSC-20190812-02_8	turshell	Overholser reservoir
sample-81	0	0	0	0	63	0	0	0	23	112	5	37	9	0	0	4799	58	4	8569	575	4036	40	170	TRSC-20190901-01_3	turshell	Altus large pond
sample-82	0	0	0	0	4	0	0	0	40	0	0	0	3	0	0	1093	0	0	4099	125	999	9	37	TRSC-20190901-02_3	turshell	Altus large pond
sample-83	0	0	0	0	0	0	0	0	0	0	0	0	0	0	0	266	0	0	20404	0	6	0	0	TRSC-20190908-01_3	turshell	N Canadian slough
sample-84	0	0	0	0	0	0	0	0	0	0	0	0	0	0	0	26	0	0	36827	0	0	0	0	TRSC-20190908-01_8	turshell	N Canadian slough
sample-85	0	0	0	0	0	0	0	0	0	0	0	0	0	0	0	758	13	0	37054	2	87	0	0	TRSC-20190908-02_1	turshell	N Canadian slough
sample-86	0	0	0	0	0	0	0	0	0	0	0	0	0	0	0	4615	26	0	37494	0	896	0	0	TRSC-20190908-02_2	turshell	N Canadian slough
sample-87	0	0	0	0	0	0	0	0	0	0	0	0	0	0	0	885	7	0	33671	0	40	0	0	TRSC-20190908-02_3	turshell	N Canadian slough
sample-88	0	0	0	2	0	0	0	0	0	0	0	0	0	0	0	1598	0	0	34442	0	14	0	0	TRSC-20190908-02_4	turshell	N Canadian slough
sample-89	0	0	0	0	0	0	0	0	0	0	0	0	0	0	0	8	0	0	36733	0	0	0	0	TRSC-20190908-02_5	turshell	N Canadian slough
sample-9	5	9	6	194	0	0	0	0	0	0	63	0	0	10	7	25046	0	0	11255	109	289	0	25	20190713-E1	rock_concrete	Yukon large pond
sample-90	0	0	0	0	0	0	0	0	0	0	0	0	0	0	0	60	0	0	35827	0	0	0	0	TRSC-20190908-02_6	turshell	N Canadian slough
sample-91	0	0	0	0	0	0	0	0	0	0	0	0	0	0	0	325	0	0	41065	0	10	0	0	TRSC-20190908-02_7	turshell	N Canadian slough
sample-92	0	0	0	0	0	0	0	0	0	0	0	0	0	0	0	63	0	0	45499	0	0	0	0	TRSC-20190908-02_8	turshell	N Canadian slough
sample-93	0	0	0	0	0	0	0	0	0	0	0	0	0	0	0	3526	0	5	5230	0	25	0	0	TRSC-20190915-01_3	turshell	Yukon large pond
sample-94	0	0	0	0	0	0	0	0	0	0	0	0	0	0	0	43	0	0	37300	0	0	0	0	TRSC-20190915-01_8	turshell	Yukon large pond
sample-95	0	0	0	7	0	0	0	0	0	9	0	0	0	2	0	23355	0	0	4730	0	848	0	0	TRSC-20190915-02_3	turshell	Yukon large pond
sample-96	0	0	0	0	0	0	0	0	0	0	0	0	0	0	0	9	0	0	17763	0	11	0	0	TRSC-20190915-02_8	turshell	Yukon large pond
