# Supplementary material for: Consistent patterns in 16S and 18S microbial diversity from the shells of the common and widespread red-eared slider turtle (Trachemys scripta)
Source: PLoS One. 2020 Dec 28;15(12):e0244489. doi: 10.1371/journal.pone.0244489 (PMC7769255; doi:10.1371/journal.pone.0244489)
Supplement: S3 Appendix — This folder contains comma-delimited tables of 16S and 18S sample feature counts corresponding to taxonomic classifications for taxonomic levels Class, Order, Family and Genus. Identifying sample information is found in the final three columns of each table. (ZIP) [file pone.0244489.s003.zip › S3_Appendix/18S.Order.csv]

sample #	D_0__Eukaryota;D_1__Amoebozoa;D_2__Discosea;D_3__Flabellinia	D_0__Eukaryota;D_1__Amoebozoa;D_2__Discosea;D_3__Longamoebia	D_0__Eukaryota;D_1__Amoebozoa;D_2__Discosea;D_3__metagenome	D_0__Eukaryota;D_1__Amoebozoa;D_2__Gracilipodida;D_3__Flamella	D_0__Eukaryota;D_1__Amoebozoa;D_2__Incertae_Sedis;D_3__Ischnamoeba	D_0__Eukaryota;D_1__Amoebozoa;D_2__Tubulinea;D_3__Arcellinida	D_0__Eukaryota;D_1__Amoebozoa;D_2__Tubulinea;D_3__Euamoebida	D_0__Eukaryota;D_1__Archaeplastida;__;__	D_0__Eukaryota;D_1__Centrohelida;Ambiguous_taxa;Ambiguous_taxa	D_0__Eukaryota;D_1__Centrohelida;D_2__CV1-B1-93;D_3__metagenome	D_0__Eukaryota;D_1__Centrohelida;D_2__metagenome;D_3__metagenome	D_0__Eukaryota;D_1__Centrohelida;__;__	D_0__Eukaryota;D_1__Cryptophyceae;D_2__Cryptomonadales;D_3__Cryptomonas	D_0__Eukaryota;D_1__Cryptophyceae;D_2__Cryptomonadales;D_3__Rhodomonas	D_0__Eukaryota;D_1__Excavata;D_2__Discoba;D_3__Discicristata	D_0__Eukaryota;D_1__Haptophyta;D_2__Pavlovophyceae;D_3__Rebecca	D_0__Eukaryota;D_1__Haptophyta;D_2__Prymnesiophyceae;D_3__Prymnesiales	D_0__Eukaryota;D_1__Incertae_Sedis;D_2__Rigifilida;D_3__metagenome	D_0__Eukaryota;D_1__Opisthokonta;D_2__Aphelidea;D_3__uncultured	D_0__Eukaryota;D_1__Opisthokonta;D_2__Holozoa;D_3__Choanoflagellida	D_0__Eukaryota;D_1__Opisthokonta;D_2__Holozoa;D_3__Metazoa_(Animalia)	D_0__Eukaryota;D_1__Opisthokonta;D_2__Holozoa;__	D_0__Eukaryota;D_1__Opisthokonta;D_2__Nucletmycea;D_3__Fungi	D_0__Eukaryota;D_1__Opisthokonta;D_2__Nucletmycea;D_3__Nucleariidae_and_Fonticula_group	D_0__Eukaryota;D_1__Opisthokonta;__;__	D_0__Eukaryota;D_1__SAR;D_2__Alveolata;D_3__Ciliophora	D_0__Eukaryota;D_1__SAR;D_2__Alveolata;D_3__Dinoflagellata	D_0__Eukaryota;D_1__SAR;D_2__Alveolata;D_3__Protalveolata	D_0__Eukaryota;D_1__SAR;D_2__Alveolata;D_3__uncultured	D_0__Eukaryota;D_1__SAR;D_2__Alveolata;__	D_0__Eukaryota;D_1__SAR;D_2__Rhizaria;D_3__Cercozoa	D_0__Eukaryota;D_1__SAR;D_2__Stramenopiles;D_3__Bicosoecida	D_0__Eukaryota;D_1__SAR;D_2__Stramenopiles;D_3__Labyrinthulomycetes	D_0__Eukaryota;D_1__SAR;D_2__Stramenopiles;D_3__Ochrophyta	D_0__Eukaryota;D_1__SAR;D_2__Stramenopiles;D_3__Peronosporomycetes	D_0__Eukaryota;D_1__SAR;__;__	D_0__Eukaryota;__;__;__	Sample-id	Substrate	Habitat
sample-1	0	0	0	0	0	47	13	0	24	58	10	41	0	0	0	0	0	3	0	0	20592	23	97	17	0	6956	0	0	0	0	526	0	34	7564	193	0	17	20190702-E1	rock_concrete	Chisholm Creek
sample-10	2	15	0	0	8	23	44	0	0	0	0	0	0	0	33	0	0	0	0	0	17584	44	0	0	0	10550	0	0	7	0	516	0	7	546	24	0	25	20190713-E2	wood	Yukon large pond
sample-11	0	0	0	0	0	50	122	0	0	0	0	5	0	0	18	0	0	40	38	0	12356	0	0	0	0	23091	0	0	11	0	39	0	0	51	0	0	0	20190714-E1	rock_concrete	Yukon large pond
sample-12	0	0	0	0	0	178	343	0	0	0	0	0	45	0	154	0	0	91	980	0	20287	0	62	0	0	14880	0	0	43	0	40	0	18	207	0	0	40	20190714-E2	wood	Yukon large pond
sample-13	0	0	13	0	0	41	0	0	40	0	178	54	24	0	48	0	0	0	449	0	6253	0	0	41	0	11056	0	25	437	11	761	0	6	1120	71	0	18	20190722-E1	wood	Mississippi slough
sample-14	0	0	10	0	0	38	38	0	17	38	11	73	0	0	40	0	0	3	688	0	5277	0	10	25	0	10885	0	0	20	7	365	0	11	619	36	0	11	20190722-E2	wood	Mississippi slough
sample-15	0	0	0	0	0	0	0	0	0	0	0	0	11	0	0	0	0	0	10	0	5830	0	0	0	0	30692	0	0	0	8	47	0	0	53	0	0	0	20190722-E3	steel	Mississippi slough
sample-16	0	0	0	0	0	32	29	0	0	0	0	0	0	0	0	0	0	0	70	0	10082	0	304	4	0	727	0	0	0	0	157	0	9	319	0	0	21	20190812-E1	wood	Overholser reservoir
sample-17	0	0	0	0	0	50	27	0	17	0	0	17	8	0	0	0	0	0	33	0	36344	9	0	55	0	1323	0	0	6	0	86	0	0	281	0	0	52	20190812-E2	rock_concrete	Overholser reservoir
sample-18	0	0	0	0	0	0	0	476	0	0	0	37	0	37	1127	52	79	0	0	64	7829	0	183	0	0	3685	230	0	0	0	195	83	0	8408	155	194	1996	20190901-E1	wood	Altus large pond
sample-19	0	0	0	0	0	0	0	123	0	0	0	69	0	20	268	21	63	0	0	33	3976	0	16	0	0	3599	661	0	0	0	72	44	0	10475	17	98	2133	20190901-E2	rock_concrete	Altus large pond
sample-2	0	0	0	0	0	43	13	0	28	26	13	25	0	0	0	0	0	0	0	0	7644	35	153	12	0	1567	4	0	0	0	1177	0	19	5621	99	0	64	20190702-E2	wood	Chisholm Creek
sample-20	0	0	0	69	0	591	87	0	0	0	0	0	0	0	51	0	0	0	10	0	9066	0	1968	39	0	7672	0	0	0	0	266	0	0	1723	566	0	100	20190908-E1	wood	N Canadian slough
sample-21	0	0	57	0	0	109	22	0	0	0	0	0	0	0	5	0	0	0	0	0	5550	0	78	0	0	14364	0	0	0	0	367	0	0	1356	437	0	72	20190908-E2	rock_concrete	N Canadian slough
sample-22	0	0	0	6	0	0	16	0	0	0	0	0	0	0	0	0	0	2	0	0	18438	8	4	0	0	612	0	0	0	0	5	0	0	114	0	0	20	20190915-E1	rock_concrete	Yukon large pond
sample-23	0	0	0	29	0	0	0	0	0	0	0	0	0	0	0	0	0	0	0	0	11264	0	108	0	0	3027	0	0	0	0	65	0	17	8849	0	0	0	20190915-E2	wood	Yukon large pond
sample-26	0	0	0	0	0	0	0	0	0	0	0	0	0	0	0	0	0	0	0	0	1637	0	7	0	0	48686	0	0	0	0	0	0	0	104	4	0	0	PSCO-20190908-01_1	turshell	N Canadian slough
sample-27	0	0	0	0	0	0	0	0	0	0	0	0	0	0	0	0	0	0	0	0	1741	0	18	0	0	28341	0	0	0	0	0	0	0	331	14	0	0	PSCO-20190908-01_2	turshell	N Canadian slough
sample-28	0	0	0	0	0	0	0	0	0	0	0	0	0	0	0	0	0	0	0	0	1230	0	5	0	0	37455	0	0	0	0	0	0	0	26	0	0	0	PSCO-20190908-01_3	turshell	N Canadian slough
sample-29	0	0	0	0	0	0	0	0	0	0	0	0	0	0	0	0	0	0	0	0	1133	0	0	0	0	39544	0	0	0	0	0	0	0	44	0	0	0	PSCO-20190908-01_4	turshell	N Canadian slough
sample-3	0	67	0	0	0	65	0	0	0	0	0	7	0	0	0	0	0	20	0	0	7406	6	641	15	0	12545	3570	0	0	0	15	0	10	469	179	0	30	20190703-E1	wood	Guthrie smalll pond
sample-30	0	0	0	0	0	0	0	0	0	0	0	0	0	0	0	0	0	0	0	0	0	0	0	0	0	36613	0	0	0	0	0	0	0	3	0	0	0	PSCO-20190908-01_5	turshell	N Canadian slough
sample-31	0	0	0	0	0	0	0	0	0	0	0	0	0	0	0	0	0	0	0	0	120	0	0	0	0	61178	0	0	0	0	0	0	0	12	0	0	0	PSCO-20190908-01_6	turshell	N Canadian slough
sample-32	0	0	0	0	0	0	0	0	0	0	0	0	0	0	0	0	0	0	0	0	54	0	0	0	0	48585	0	0	0	0	0	0	0	17	4	0	0	PSCO-20190908-01_7	turshell	N Canadian slough
sample-33	0	0	0	0	0	0	0	0	0	0	0	0	0	0	0	0	0	0	0	0	50	0	0	0	0	49267	0	0	0	0	0	0	0	5	0	0	0	PSCO-20190908-01_8	turshell	N Canadian slough
sample-34	0	0	0	0	0	0	0	0	0	0	0	0	0	0	0	0	0	0	0	0	993	0	0	0	0	13704	0	0	0	0	0	0	0	0	0	0	0	TRSC-20190628-01_3	turshell	N Canadian slough
sample-35	0	0	0	0	0	0	0	0	0	0	0	0	0	0	0	0	0	0	0	0	25	0	0	0	0	33184	0	0	0	0	0	0	0	0	0	0	0	TRSC-20190628-01_8	turshell	N Canadian slough
sample-36	0	0	0	0	0	0	0	0	0	0	0	0	0	0	0	0	0	0	0	0	1721	0	0	0	0	25911	0	0	0	0	0	0	0	15	0	0	0	TRSC-20190628-02_3	turshell	N Canadian slough
sample-37	0	0	0	0	0	0	0	0	0	0	0	0	0	0	0	0	0	0	0	0	262	0	12	0	0	38602	0	0	0	0	2	0	0	6	0	0	0	TRSC-20190628-02_7	turshell	N Canadian slough
sample-38	0	0	0	0	0	0	0	0	0	0	0	0	0	0	0	0	0	0	0	0	665	0	3	0	0	43766	0	0	0	0	0	0	0	0	0	0	0	TRSC-20190628-02_8	turshell	N Canadian slough
sample-39	0	0	0	0	0	7	0	0	0	0	0	0	0	0	9	0	0	0	0	0	2811	0	74	12	0	45772	0	0	0	0	8	0	0	397	77	0	0	TRSC-20190628-03_1	turshell	N Canadian slough
sample-4	257	44	0	0	76	126	0	0	0	0	0	14	0	0	0	0	0	18	0	0	4071	0	154	0	0	6256	637	0	0	0	140	0	7	1162	347	0	59	20190703-E2	wood	Guthrie smalll pond
sample-40	0	0	42	0	0	42	0	0	0	0	0	0	0	0	0	0	0	0	0	0	2286	0	143	44	0	23782	0	0	0	0	46	0	0	1468	103	0	0	TRSC-20190628-03_2	turshell	N Canadian slough
sample-41	0	0	0	0	0	0	0	0	0	0	0	0	0	0	0	0	0	0	0	0	390	0	0	0	0	33432	0	0	0	0	0	0	0	13	4	0	0	TRSC-20190628-03_3	turshell	N Canadian slough
sample-42	0	0	0	0	0	0	0	0	0	0	0	0	0	0	0	0	0	0	0	0	214	0	0	0	0	37711	0	0	0	0	0	0	0	14	0	0	0	TRSC-20190628-03_4	turshell	N Canadian slough
sample-43	0	0	0	0	0	0	0	0	0	0	0	0	0	0	0	0	0	0	0	0	172	0	4	0	0	32817	0	0	0	0	0	0	0	0	0	0	0	TRSC-20190628-03_5	turshell	N Canadian slough
sample-44	0	0	0	0	0	0	0	0	0	0	0	0	0	0	0	0	0	0	0	0	161	0	0	0	0	41333	0	0	0	0	0	0	0	8	0	0	0	TRSC-20190628-03_6	turshell	N Canadian slough
sample-45	0	0	0	0	0	0	0	0	0	0	0	0	0	0	0	0	0	0	0	0	246	0	3	0	0	32361	0	0	0	0	0	0	0	0	0	0	0	TRSC-20190628-03_7	turshell	N Canadian slough
sample-46	0	0	0	0	0	0	0	0	0	0	0	0	0	0	0	0	0	0	0	0	130	0	0	0	0	38054	0	0	0	0	0	0	0	0	0	0	0	TRSC-20190628-03_8	turshell	N Canadian slough
sample-47	0	0	0	0	0	60	19	0	15	24	0	9	0	0	0	0	0	0	0	0	2427	0	40	43	16	2132	0	0	0	0	208	0	0	755	18	0	0	TRSC-20190702-01_3	turshell	Chisholm Creek
sample-48	0	0	0	0	0	37	0	0	0	0	0	0	0	0	0	0	0	0	0	0	1653	0	9	9	0	40027	0	0	0	0	20	0	0	38	2090	0	0	TRSC-20190702-01_8	turshell	Chisholm Creek
sample-49	0	0	0	0	0	24	0	0	0	0	0	0	0	0	0	0	0	0	0	0	7393	0	0	26	667	11536	0	0	0	0	39	0	0	333	0	0	2	TRSC-20190702-02_3	turshell	Chisholm Creek
sample-5	0	0	2	0	0	44	28	0	0	0	0	6	0	0	3	0	0	0	8	0	30808	0	30	38	0	4464	0	0	0	0	98	0	0	1458	304	0	0	20190710-E1	rock_concrete	N Canadian slough
sample-50	0	0	0	0	0	0	0	0	0	0	0	0	0	0	0	0	0	0	0	0	4	0	0	0	0	40408	0	0	0	0	0	0	0	6	0	0	0	TRSC-20190702-02_8	turshell	Chisholm Creek
sample-51	0	0	0	0	0	0	0	0	0	0	0	0	0	0	0	0	0	0	0	0	2187	0	0	0	0	6494	35	0	0	0	0	0	0	0	0	0	0	TRSC-20190703-01_3	turshell	Guthrie smalll pond
sample-52	0	0	0	0	0	0	0	0	0	0	0	0	0	0	0	0	0	0	0	0	15	0	0	0	0	24858	21	0	0	0	0	0	0	0	0	0	0	TRSC-20190703-01_8	turshell	Guthrie smalll pond
sample-53	0	0	0	0	0	0	0	0	0	0	0	0	0	0	0	0	0	0	0	0	1337	0	0	0	0	16884	0	0	0	0	0	0	0	0	0	0	0	TRSC-20190703-02_3	turshell	Guthrie smalll pond
sample-54	0	0	0	0	0	0	0	0	0	0	0	0	0	0	0	0	0	0	0	0	36	0	0	0	0	18193	0	0	0	0	0	0	0	0	0	0	0	TRSC-20190703-02_8	turshell	Guthrie smalll pond
sample-55	0	0	0	0	0	10	0	0	8	0	0	0	57	0	0	0	0	0	0	0	27476	0	16	5	0	12410	139	36	0	33	3	0	0	4338	153	0	0	TRSC-20190712-01_1	turshell	Shell Creek tributary
sample-56	0	0	0	0	0	4	0	0	11	0	0	0	112	0	0	0	0	0	0	0	2499	0	61	0	0	41773	42	37	0	52	18	0	0	525	20	0	0	TRSC-20190712-01_2	turshell	Shell Creek tributary
sample-57	0	0	0	0	0	4	0	0	5	0	0	8	27	0	0	0	0	0	0	0	19142	0	0	0	0	22640	35	7	0	20	6	0	0	942	9	0	2	TRSC-20190712-01_3	turshell	Shell Creek tributary
sample-58	0	0	0	0	0	3	0	0	0	0	0	0	15	0	0	0	0	0	0	0	13760	0	24	0	0	18129	62	9	0	38	15	0	0	843	25	0	0	TRSC-20190712-01_4	turshell	Shell Creek tributary
sample-59	0	0	0	0	0	0	0	0	0	0	0	0	0	0	0	0	0	0	0	0	24	0	2	0	0	55745	0	11	6	0	0	0	0	8	0	0	0	TRSC-20190712-01_5	turshell	Shell Creek tributary
sample-6	0	0	0	0	0	50	28	0	0	0	0	0	0	0	0	0	0	0	0	0	30623	0	288	32	0	6810	24	0	0	0	168	0	0	1943	59	0	29	20190710-E2	wood	N Canadian slough
sample-60	0	0	0	0	0	0	0	0	0	0	0	0	0	0	0	0	0	0	0	0	1121	0	22	0	0	43319	0	7	0	0	0	0	0	85	8	0	0	TRSC-20190712-01_6	turshell	Shell Creek tributary
sample-61	0	0	0	0	0	0	0	0	0	0	0	0	7	0	0	0	0	0	0	0	340	0	0	0	0	45245	0	0	0	14	0	0	0	181	8	0	0	TRSC-20190712-01_7	turshell	Shell Creek tributary
sample-62	0	0	0	0	0	0	0	0	0	0	0	0	0	0	0	0	0	0	0	0	385	0	2	0	0	29188	6	0	0	0	0	0	0	13	0	0	0	TRSC-20190712-01_8	turshell	Shell Creek tributary
sample-63	0	0	0	0	0	7	33	0	0	0	0	0	0	0	9	0	0	0	0	0	16292	0	9	0	13	12324	0	0	5	0	14	0	0	0	0	0	0	TRSC-20190713-01_3	turshell	Yukon large pond
sample-64	0	0	0	0	0	0	0	0	0	0	0	0	0	0	0	0	0	0	0	0	50	0	0	0	0	24005	0	0	0	0	0	0	0	0	0	0	0	TRSC-20190713-01_8	turshell	Yukon large pond
sample-65	0	0	0	0	0	17	11	0	0	0	0	0	5	0	17	0	0	0	0	0	843	0	76	0	0	19871	0	0	42	0	17	0	0	25	19	0	0	TRSC-20190714-02_3	turshell	Yukon large pond
sample-66	0	0	0	0	0	0	0	0	0	0	0	0	0	0	0	0	0	0	0	0	761	0	906	0	0	13917	0	0	50	0	0	0	0	32	24	0	0	TRSC-20190714-02_8	turshell	Yukon large pond
sample-67	0	0	0	0	0	0	0	0	0	0	0	0	0	0	0	0	0	0	0	0	1008	0	0	0	0	11730	0	0	0	0	0	0	0	134	0	0	0	TRSC-20190722-01_3	turshell	Mississippi slough
sample-68	0	0	0	0	0	0	0	0	0	0	0	0	0	0	0	0	0	0	0	0	2	0	0	0	0	17526	0	0	0	0	0	0	0	0	0	0	0	TRSC-20190722-01_8	turshell	Mississippi slough
sample-69	0	0	0	0	0	0	4	0	0	0	0	0	0	0	0	0	0	0	0	0	4370	0	5	0	0	18154	0	0	0	0	0	0	0	1375	0	0	0	TRSC-20190722-02_3	turshell	Mississippi slough
sample-7	0	5	14	0	67	161	38	0	9	0	22	11	0	0	0	0	0	0	0	0	11752	55	417	0	0	3312	76	26	0	60	1471	0	16	8747	66	0	16	20190712-E1	wood	Shell Creek tributary
sample-70	0	0	0	0	0	0	0	0	0	0	0	0	0	0	0	0	0	0	0	0	29	0	0	0	0	37732	0	0	0	0	0	0	0	0	0	0	0	TRSC-20190722-02_8	turshell	Mississippi slough
sample-71	0	0	0	0	0	0	0	0	0	0	0	0	0	0	0	0	0	0	5	0	6073	0	0	0	0	52346	0	0	0	0	0	0	0	25	0	0	0	TRSC-20190812-01_1	turshell	Overholser reservoir
sample-72	0	0	0	0	0	0	0	0	0	0	0	0	0	0	0	0	0	0	7	0	3710	0	0	0	0	55208	0	0	0	0	0	0	0	26	13	0	0	TRSC-20190812-01_2	turshell	Overholser reservoir
sample-73	0	0	0	0	0	0	4	0	0	0	0	0	3	0	0	0	0	0	3	0	855	0	0	0	0	37740	0	0	0	0	0	0	0	35	0	0	0	TRSC-20190812-01_3	turshell	Overholser reservoir
sample-74	0	0	0	0	0	0	2	0	0	0	0	0	0	0	0	0	0	0	0	0	2740	0	0	0	0	45120	0	0	0	0	0	0	0	13	0	0	0	TRSC-20190812-01_4	turshell	Overholser reservoir
sample-75	0	0	0	0	0	0	0	0	0	0	0	0	0	0	0	0	0	0	0	0	5	0	0	0	0	37426	0	0	0	0	0	0	0	0	0	0	0	TRSC-20190812-01_5	turshell	Overholser reservoir
sample-76	0	0	0	0	0	0	0	0	0	0	0	0	0	0	0	0	0	0	0	0	74	0	0	0	0	37243	0	0	0	0	0	0	0	0	0	0	0	TRSC-20190812-01_6	turshell	Overholser reservoir
sample-77	0	0	0	0	0	0	0	0	0	0	0	0	0	0	0	0	0	0	0	0	785	0	0	0	0	39856	0	0	0	0	0	0	0	0	0	0	0	TRSC-20190812-01_7	turshell	Overholser reservoir
sample-78	0	0	0	0	0	0	0	0	0	0	0	0	0	0	0	0	0	0	0	0	169	0	0	0	0	33516	0	0	0	0	0	0	0	0	0	0	0	TRSC-20190812-01_8	turshell	Overholser reservoir
sample-79	0	0	0	0	0	0	0	0	0	0	0	0	0	0	0	0	0	0	0	0	10600	0	0	0	0	18495	0	0	0	0	0	0	0	56	6	0	0	TRSC-20190812-02_3	turshell	Overholser reservoir
sample-8	0	0	0	0	0	0	0	0	0	0	0	0	0	0	0	0	0	0	0	0	928	0	0	0	0	566	2	0	0	0	0	0	0	1086	4	0	0	20190712-E2	wood	Shell Creek tributary
sample-80	0	0	0	0	0	0	0	0	0	0	0	0	0	0	0	0	0	0	0	0	11	0	0	0	0	49152	0	0	0	0	0	0	0	0	0	0	0	TRSC-20190812-02_8	turshell	Overholser reservoir
sample-81	0	0	0	0	0	0	0	63	0	0	0	23	0	112	5	37	9	0	0	6	4793	0	58	0	4	7068	872	629	0	0	575	17	0	3978	41	40	170	TRSC-20190901-01_3	turshell	Altus large pond
sample-82	0	0	0	0	0	0	0	4	0	0	0	40	0	0	0	0	3	0	0	0	1093	0	0	0	0	4021	68	10	0	0	125	0	0	999	0	9	37	TRSC-20190901-02_3	turshell	Altus large pond
sample-83	0	0	0	0	0	0	0	0	0	0	0	0	0	0	0	0	0	0	0	0	266	0	0	0	0	20404	0	0	0	0	0	0	0	6	0	0	0	TRSC-20190908-01_3	turshell	N Canadian slough
sample-84	0	0	0	0	0	0	0	0	0	0	0	0	0	0	0	0	0	0	0	0	26	0	0	0	0	36827	0	0	0	0	0	0	0	0	0	0	0	TRSC-20190908-01_8	turshell	N Canadian slough
sample-85	0	0	0	0	0	0	0	0	0	0	0	0	0	0	0	0	0	0	0	0	758	0	13	0	0	37054	0	0	0	0	2	0	0	70	17	0	0	TRSC-20190908-02_1	turshell	N Canadian slough
sample-86	0	0	0	0	0	0	0	0	0	0	0	0	0	0	0	0	0	0	0	0	4615	0	26	0	0	37494	0	0	0	0	0	0	0	806	90	0	0	TRSC-20190908-02_2	turshell	N Canadian slough
sample-87	0	0	0	0	0	0	0	0	0	0	0	0	0	0	0	0	0	0	0	0	885	0	7	0	0	33671	0	0	0	0	0	0	0	40	0	0	0	TRSC-20190908-02_3	turshell	N Canadian slough
sample-88	0	0	0	0	0	2	0	0	0	0	0	0	0	0	0	0	0	0	0	0	1598	0	0	0	0	34442	0	0	0	0	0	0	0	14	0	0	0	TRSC-20190908-02_4	turshell	N Canadian slough
sample-89	0	0	0	0	0	0	0	0	0	0	0	0	0	0	0	0	0	0	0	0	8	0	0	0	0	36733	0	0	0	0	0	0	0	0	0	0	0	TRSC-20190908-02_5	turshell	N Canadian slough
sample-9	0	0	5	9	6	83	111	0	0	0	0	0	0	0	63	0	0	10	7	0	25021	25	0	0	0	11242	0	0	13	0	109	0	6	257	26	0	25	20190713-E1	rock_concrete	Yukon large pond
sample-90	0	0	0	0	0	0	0	0	0	0	0	0	0	0	0	0	0	0	0	0	60	0	0	0	0	35827	0	0	0	0	0	0	0	0	0	0	0	TRSC-20190908-02_6	turshell	N Canadian slough
sample-91	0	0	0	0	0	0	0	0	0	0	0	0	0	0	0	0	0	0	0	0	325	0	0	0	0	41065	0	0	0	0	0	0	0	0	10	0	0	TRSC-20190908-02_7	turshell	N Canadian slough
sample-92	0	0	0	0	0	0	0	0	0	0	0	0	0	0	0	0	0	0	0	0	63	0	0	0	0	45499	0	0	0	0	0	0	0	0	0	0	0	TRSC-20190908-02_8	turshell	N Canadian slough
sample-93	0	0	0	0	0	0	0	0	0	0	0	0	0	0	0	0	0	0	0	0	3526	0	0	0	5	5230	0	0	0	0	0	0	0	25	0	0	0	TRSC-20190915-01_3	turshell	Yukon large pond
sample-94	0	0	0	0	0	0	0	0	0	0	0	0	0	0	0	0	0	0	0	0	43	0	0	0	0	37300	0	0	0	0	0	0	0	0	0	0	0	TRSC-20190915-01_8	turshell	Yukon large pond
sample-95	0	0	0	0	0	7	0	0	0	0	0	0	9	0	0	0	0	2	0	0	23347	8	0	0	0	4730	0	0	0	0	0	0	0	848	0	0	0	TRSC-20190915-02_3	turshell	Yukon large pond
sample-96	0	0	0	0	0	0	0	0	0	0	0	0	0	0	0	0	0	0	0	0	9	0	0	0	0	17763	0	0	0	0	0	0	0	11	0	0	0	TRSC-20190915-02_8	turshell	Yukon large pond
