# Supplementary material for: Consistent patterns in 16S and 18S microbial diversity from the shells of the common and widespread red-eared slider turtle (Trachemys scripta)
Source: PLoS One. 2020 Dec 28;15(12):e0244489. doi: 10.1371/journal.pone.0244489 (PMC7769255; doi:10.1371/journal.pone.0244489)
Supplement: S3 Appendix — This folder contains comma-delimited tables of 16S and 18S sample feature counts corresponding to taxonomic classifications for taxonomic levels Class, Order, Family and Genus. Identifying sample information is found in the final three columns of each table. (ZIP) [file pone.0244489.s003.zip › S3_Appendix/16S.Genus.csv]

sample #	D_0__Archaea;D_1__Crenarchaeota;D_2__Bathyarchaeia;D_3__uncultured_methanogenic_archaeon;D_4__uncultured_methanogenic_archaeon;D_5__uncultured_methanogenic_archaeon	D_0__Archaea;D_1__Euryarchaeota;D_2__Methanomicrobia;D_3__Methanomicrobiales;D_4__Methanoregulaceae;D_5__Methanolinea	D_0__Archaea;D_1__Euryarchaeota;D_2__Methanomicrobia;D_3__Methanomicrobiales;D_4__Methanoregulaceae;D_5__Methanoregula	D_0__Archaea;D_1__Euryarchaeota;D_2__Methanomicrobia;D_3__Methanosarcinales;D_4__Methanosaetaceae;D_5__Methanosaeta	D_0__Archaea;D_1__Nanoarchaeaeota;D_2__Woesearchaeia;D_3__metagenome;D_4__metagenome;D_5__metagenome	D_0__Archaea;D_1__Nanoarchaeaeota;D_2__Woesearchaeia;D_3__uncultured_euryarchaeote;D_4__uncultured_euryarchaeote;D_5__uncultured_euryarchaeote	D_0__Bacteria;D_1__Acidobacteria;D_2__Acidobacteriia;D_3__Solibacterales;D_4__Solibacteraceae_(Subgroup_3);D_5__Bryobacter	D_0__Bacteria;D_1__Acidobacteria;D_2__Acidobacteriia;D_3__Solibacterales;D_4__Solibacteraceae_(Subgroup_3);D_5__Elev-16S-1166	D_0__Bacteria;D_1__Acidobacteria;D_2__Acidobacteriia;D_3__Solibacterales;D_4__Solibacteraceae_(Subgroup_3);D_5__PAUC26f	D_0__Bacteria;D_1__Acidobacteria;D_2__Acidobacteriia;D_3__Solibacterales;D_4__Solibacteraceae_(Subgroup_3);D_5__Paludibaculum	D_0__Bacteria;D_1__Acidobacteria;D_2__Blastocatellia_(Subgroup_4);D_3__11-24;D_4__uncultured_bacterium;D_5__uncultured_bacterium	D_0__Bacteria;D_1__Acidobacteria;D_2__Blastocatellia_(Subgroup_4);D_3__11-24;__;__	D_0__Bacteria;D_1__Acidobacteria;D_2__Blastocatellia_(Subgroup_4);D_3__Blastocatellales;D_4__Blastocatellaceae;D_5__Aridibacter	D_0__Bacteria;D_1__Acidobacteria;D_2__Blastocatellia_(Subgroup_4);D_3__Blastocatellales;D_4__Blastocatellaceae;D_5__Blastocatella	D_0__Bacteria;D_1__Acidobacteria;D_2__Blastocatellia_(Subgroup_4);D_3__Blastocatellales;D_4__Blastocatellaceae;D_5__Stenotrophobacter	D_0__Bacteria;D_1__Acidobacteria;D_2__Blastocatellia_(Subgroup_4);D_3__Blastocatellales;D_4__Blastocatellaceae;D_5__uncultured	D_0__Bacteria;D_1__Acidobacteria;D_2__Blastocatellia_(Subgroup_4);D_3__Blastocatellales;D_4__Blastocatellaceae;__	D_0__Bacteria;D_1__Acidobacteria;D_2__Blastocatellia_(Subgroup_4);D_3__Chloracidobacteriales;D_4__Chloracidobacteriaceae;D_5__Chloracidobacterium	D_0__Bacteria;D_1__Acidobacteria;D_2__Holophagae;D_3__Acanthopleuribacterales;D_4__Acanthopleuribacteraceae;D_5__Acanthopleuribacter	D_0__Bacteria;D_1__Acidobacteria;D_2__Holophagae;D_3__Holophagales;D_4__Holophagaceae;D_5__uncultured	D_0__Bacteria;D_1__Acidobacteria;D_2__Holophagae;D_3__Holophagales;D_4__Holophagaceae;__	D_0__Bacteria;D_1__Acidobacteria;D_2__Holophagae;D_3__Subgroup_7;Ambiguous_taxa;Ambiguous_taxa	D_0__Bacteria;D_1__Acidobacteria;D_2__Subgroup_17;D_3__metagenome;D_4__metagenome;D_5__metagenome	D_0__Bacteria;D_1__Acidobacteria;D_2__Subgroup_17;__;__;__	D_0__Bacteria;D_1__Acidobacteria;D_2__Subgroup_6;D_3__Unknown_Order;D_4__Unknown_Family;D_5__Luteitalea	D_0__Bacteria;D_1__Acidobacteria;D_2__Subgroup_6;D_3__uncultured_prokaryote;D_4__uncultured_prokaryote;D_5__uncultured_prokaryote	D_0__Bacteria;D_1__Acidobacteria;D_2__Subgroup_6;__;__;__	D_0__Bacteria;D_1__Acidobacteria;D_2__Thermoanaerobaculia;D_3__Thermoanaerobaculales;D_4__Thermoanaerobaculaceae;D_5__Subgroup_10	D_0__Bacteria;D_1__Actinobacteria;D_2__Acidimicrobiia;D_3__Microtrichales;D_4__Iamiaceae;D_5__Iamia	D_0__Bacteria;D_1__Actinobacteria;D_2__Acidimicrobiia;D_3__Microtrichales;D_4__Ilumatobacteraceae;D_5__CL500-29_marine_group	D_0__Bacteria;D_1__Actinobacteria;D_2__Acidimicrobiia;D_3__Microtrichales;D_4__Ilumatobacteraceae;D_5__uncultured	D_0__Bacteria;D_1__Actinobacteria;D_2__Acidimicrobiia;D_3__Microtrichales;D_4__Ilumatobacteraceae;__	D_0__Bacteria;D_1__Actinobacteria;D_2__Acidimicrobiia;D_3__Microtrichales;D_4__Microtrichaceae;D_5__uncultured	D_0__Bacteria;D_1__Actinobacteria;D_2__Acidimicrobiia;D_3__Microtrichales;D_4__uncultured;D_5__metagenome	D_0__Bacteria;D_1__Actinobacteria;D_2__Actinobacteria;D_3__Frankiales;D_4__Cryptosporangiaceae;D_5__Fodinicola	D_0__Bacteria;D_1__Actinobacteria;D_2__Actinobacteria;D_3__Frankiales;D_4__Sporichthyaceae;Ambiguous_taxa	D_0__Bacteria;D_1__Actinobacteria;D_2__Actinobacteria;D_3__Frankiales;D_4__Sporichthyaceae;D_5__hgcI_clade	D_0__Bacteria;D_1__Actinobacteria;D_2__Actinobacteria;D_3__Kineosporiales;D_4__Kineosporiaceae;D_5__Kineosporia	D_0__Bacteria;D_1__Actinobacteria;D_2__Actinobacteria;D_3__Kineosporiales;D_4__Kineosporiaceae;D_5__Quadrisphaera	D_0__Bacteria;D_1__Actinobacteria;D_2__Actinobacteria;D_3__Kineosporiales;D_4__Kineosporiaceae;__	D_0__Bacteria;D_1__Actinobacteria;D_2__Actinobacteria;D_3__Micrococcales;D_4__Dermatophilaceae;D_5__Mobilicoccus	D_0__Bacteria;D_1__Actinobacteria;D_2__Actinobacteria;D_3__Micrococcales;D_4__Dermatophilaceae;D_5__uncultured	D_0__Bacteria;D_1__Actinobacteria;D_2__Actinobacteria;D_3__Micrococcales;D_4__Intrasporangiaceae;D_5__Tetrasphaera	D_0__Bacteria;D_1__Actinobacteria;D_2__Actinobacteria;D_3__Micrococcales;D_4__Intrasporangiaceae;__	D_0__Bacteria;D_1__Actinobacteria;D_2__Actinobacteria;D_3__Micrococcales;D_4__Microbacteriaceae;D_5__Agromyces	D_0__Bacteria;D_1__Actinobacteria;D_2__Actinobacteria;D_3__Micrococcales;D_4__Microbacteriaceae;D_5__Candidatus_Aquiluna	D_0__Bacteria;D_1__Actinobacteria;D_2__Actinobacteria;D_3__Micrococcales;D_4__Microbacteriaceae;__	D_0__Bacteria;D_1__Actinobacteria;D_2__Actinobacteria;D_3__Micrococcales;__;__	D_0__Bacteria;D_1__Actinobacteria;D_2__Actinobacteria;D_3__Micromonosporales;D_4__Micromonosporaceae;D_5__Actinoplanes
sample-1	0	0	0	0	21	0	365	68	0	116	81	0	258	58	0	0	81	3	0	0	0	0	0	0	13	66	0	30	0	61	31	58	0	4	14	0	0	0	0	80	0	0	0	0	0	0	19	0	0
sample-10	0	0	0	0	17	0	554	17	0	290	42	25	15	13	0	0	13	35	0	0	0	0	0	0	9	60	27	279	16	166	51	13	0	18	15	24	134	0	0	0	0	0	0	0	0	54	55	0	13
sample-11	0	0	0	0	0	0	650	0	0	461	96	0	47	147	0	0	46	0	0	0	0	10	0	0	8	83	101	74	12	60	0	0	0	5	16	0	0	0	0	0	0	0	0	0	0	0	0	0	0
sample-12	0	0	0	0	0	0	143	0	0	74	16	20	17	48	0	0	5	14	0	0	0	0	0	5	7	12	13	7	0	45	0	0	0	0	17	0	0	0	0	0	0	0	0	0	0	17	0	0	4
sample-13	0	0	9	0	0	0	244	0	0	126	24	24	28	78	0	0	0	20	0	0	0	0	0	0	9	49	0	12	0	106	0	0	0	0	20	0	34	0	0	0	0	0	0	0	0	0	26	0	0
sample-14	0	0	0	0	0	0	362	9	0	452	80	7	10	30	0	0	19	0	0	0	0	7	17	0	10	70	54	48	0	73	0	0	0	0	14	0	10	0	0	0	0	0	0	0	0	0	0	0	0
sample-15	0	0	0	0	24	0	205	6	0	134	17	6	0	0	0	0	0	17	0	0	0	0	8	0	0	36	0	113	0	30	15	0	0	6	13	0	34	0	0	0	0	0	0	0	0	0	28	0	0
sample-16	22	0	6	0	28	0	317	45	0	89	26	0	72	55	0	16	0	34	0	0	0	18	0	41	0	100	24	11	0	17	24	0	0	13	13	0	11	0	0	23	0	0	0	0	0	0	26	0	0
sample-17	0	8	0	0	0	0	8	0	0	15	38	0	34	548	23	42	17	0	0	0	0	0	0	0	6	27	0	0	78	0	0	0	0	0	0	0	24	0	0	14	0	0	0	28	26	0	0	0	0
sample-18	0	0	0	0	83	0	1459	9	44	16	1086	24	0	179	0	0	0	126	0	0	0	0	0	0	0	21	19	39	14	107	12	32	0	13	0	0	16	0	0	0	0	0	0	0	0	0	25	0	0
sample-19	0	0	0	0	26	0	186	0	22	0	310	0	12	28	0	0	0	11	0	0	0	0	0	0	0	0	0	9	0	0	0	0	0	0	0	0	0	0	0	0	0	0	0	0	0	0	8	0	0
sample-2	0	0	0	0	0	0	86	30	0	131	26	0	8	17	0	0	0	5	9	0	0	0	0	0	33	13	0	53	0	15	0	0	0	0	11	0	0	0	0	23	0	0	0	0	0	0	0	0	0
sample-20	0	10	11	0	20	0	26	0	0	51	15	0	0	13	0	14	9	0	0	0	0	10	0	18	0	41	22	0	0	0	0	0	0	0	0	0	0	0	0	0	0	0	0	0	0	0	0	0	0
sample-21	0	15	0	0	57	0	67	0	0	50	33	0	0	7	0	0	17	0	0	0	0	10	0	18	0	48	18	6	0	21	0	0	0	0	0	0	0	0	0	0	0	0	0	0	0	0	0	0	0
sample-22	0	0	0	0	71	0	674	0	61	21	955	0	48	119	0	0	0	23	0	0	0	0	0	0	0	21	9	24	0	19	0	0	0	0	0	0	0	0	0	0	0	0	0	0	0	0	14	0	0
sample-23	0	0	0	0	0	0	297	0	0	0	44	0	0	9	0	0	0	7	0	0	0	0	0	0	0	0	0	19	0	0	0	0	0	0	0	0	0	0	0	0	0	0	0	0	0	0	0	0	0
sample-26	0	16	16	8	0	55	111	0	0	323	72	0	0	228	10	56	113	0	0	53	71	8	0	5	0	54	0	4	0	31	0	0	8	0	10	0	0	0	0	238	0	0	0	77	0	0	0	0	0
sample-27	0	0	0	0	0	8	33	0	0	152	29	0	0	30	0	9	38	0	0	3	9	0	0	0	0	15	0	0	0	5	0	0	0	0	0	0	0	0	0	51	0	0	0	16	0	0	0	0	0
sample-28	0	0	0	0	0	0	41	0	0	142	31	0	0	101	0	36	23	0	0	16	147	0	0	0	14	36	0	0	0	0	0	0	0	0	0	0	0	0	0	320	0	0	0	32	0	13	0	0	0
sample-29	0	0	0	0	0	0	59	0	0	94	23	0	0	138	0	0	18	0	0	10	78	0	0	0	9	18	0	0	0	0	0	0	2	0	0	0	0	0	0	85	0	0	0	27	0	0	0	0	0
sample-3	0	0	0	0	16	0	99	13	0	179	17	0	0	0	0	0	0	6	8	0	0	0	0	0	13	17	0	46	0	14	0	0	0	0	17	8	0	0	0	24	0	0	0	0	0	0	32	0	0
sample-30	0	5	0	0	0	15	124	0	0	236	43	0	0	169	0	22	40	0	0	21	203	0	0	14	12	24	0	0	0	17	0	0	8	0	0	0	0	0	0	192	0	0	0	33	0	0	0	0	0
sample-31	0	0	0	0	0	0	86	0	0	423	57	0	0	128	0	31	75	0	0	32	332	9	0	0	0	63	0	0	0	27	0	0	0	0	10	0	0	0	0	668	0	0	0	89	0	9	0	0	0
sample-32	0	8	10	2	0	44	158	0	0	572	70	0	0	133	0	32	113	0	0	7	69	7	0	24	0	54	12	0	0	27	0	0	0	0	0	0	0	0	0	247	0	0	0	50	0	0	0	0	0
sample-33	0	0	3	0	0	0	0	0	0	0	11	0	0	85	0	12	0	0	0	0	0	0	0	0	0	0	0	0	0	0	0	0	0	0	0	0	0	0	0	57	0	0	0	24	0	0	0	0	0
sample-34	8	9	28	22	0	0	12	0	0	71	47	0	0	593	0	0	0	0	0	0	0	27	11	0	0	52	9	0	0	10	0	0	0	0	0	6	19	0	0	43	19	69	0	25	0	0	0	0	0
sample-35	0	0	0	0	0	0	0	0	0	0	162	0	0	4317	0	0	0	0	0	0	0	0	0	0	0	0	0	0	13	59	0	0	17	12	0	13	0	0	0	131	43	0	0	88	0	0	0	0	0
sample-36	20	9	16	0	5	0	18	0	0	46	10	17	0	382	0	0	0	3	0	0	0	11	0	15	19	56	40	0	0	48	9	0	0	0	11	8	31	0	44	22	15	244	0	33	0	24	38	0	0
sample-37	17	15	9	0	0	0	15	0	0	83	115	0	216	1621	70	181	118	0	0	0	0	20	0	0	18	68	26	9	267	34	0	0	0	0	0	11	111	0	0	31	0	0	0	215	91	0	0	0	0
sample-38	0	0	0	3	0	0	0	0	0	0	68	12	0	2175	0	0	0	0	0	0	0	0	0	0	0	0	0	0	22	19	0	0	0	0	0	0	23	0	23	155	0	0	0	288	0	14	23	0	0
sample-39	43	29	66	45	0	0	23	6	0	35	39	0	0	899	0	37	0	0	0	0	42	25	0	0	0	95	28	0	0	48	0	0	0	0	0	0	29	0	12	23	0	0	0	55	0	0	23	0	0
sample-4	0	0	0	0	20	0	326	59	0	98	62	0	350	63	0	0	69	4	0	0	0	0	0	0	8	81	0	31	0	67	44	49	0	0	0	0	0	0	0	121	0	0	0	0	0	0	0	0	0
sample-40	0	0	0	0	0	0	0	0	0	4	27	0	0	709	0	0	0	0	0	0	0	0	0	0	0	12	0	0	0	0	0	0	0	0	0	0	21	0	0	21	0	0	0	14	0	0	0	0	0
sample-41	8	8	9	14	0	0	0	0	0	12	96	0	0	1071	0	0	0	0	0	0	0	12	0	0	17	58	16	0	0	44	0	0	0	0	10	39	70	0	0	78	0	35	0	93	0	0	0	0	0
sample-42	0	4	0	0	0	0	0	0	0	0	34	0	0	1173	0	0	0	0	0	18	0	0	0	0	0	22	0	0	0	31	0	0	0	0	0	21	22	0	0	69	0	0	0	37	0	17	13	0	0
sample-43	13	0	0	0	0	0	0	0	0	0	47	0	0	1721	0	0	0	0	0	32	0	0	0	0	0	28	0	0	0	49	0	0	0	0	0	27	34	0	0	155	9	0	0	69	0	25	0	0	0
sample-44	6	0	6	0	0	0	0	0	0	17	98	0	0	1473	0	18	0	0	0	0	0	0	0	0	0	21	9	0	0	21	0	0	0	0	0	0	42	0	0	71	0	0	0	160	0	0	0	0	8
sample-45	16	22	26	11	0	0	0	0	0	0	65	0	0	2104	0	0	0	0	0	0	0	0	0	0	0	0	0	0	0	24	0	0	0	4	0	0	16	0	0	51	3	0	0	77	0	0	0	0	0
sample-46	0	0	13	10	0	0	7	0	0	29	109	0	0	2902	0	20	0	0	0	0	10	0	5	0	0	31	0	0	0	47	0	0	0	6	0	7	17	0	0	78	0	0	0	66	0	0	0	0	0
sample-47	0	0	0	0	0	0	190	0	0	157	47	0	0	1539	0	13	0	0	0	0	20	10	31	0	18	98	99	9	11	42	13	11	0	9	16	5	4	23	0	33	15	8	0	10	0	7	0	0	0
sample-48	0	0	0	0	0	0	238	0	0	19	383	0	36	753	0	29	0	0	0	0	0	0	0	0	0	63	0	0	3	20	0	0	20	0	0	0	0	0	0	178	0	0	161	76	0	0	0	135	0
sample-49	0	0	0	0	0	0	45	0	0	53	40	0	0	1604	0	0	0	0	22	0	0	0	9	0	9	19	0	16	6	16	0	11	0	0	16	0	0	0	0	0	0	0	0	0	0	0	0	0	0
sample-5	0	0	7	0	51	0	28	0	0	62	15	0	0	0	0	0	0	0	8	0	0	0	0	0	6	24	5	211	3	0	0	0	0	0	0	0	35	0	0	0	0	0	0	0	0	6	0	0	0
sample-50	0	0	0	0	0	0	176	0	0	0	83	0	103	1841	0	10	0	0	0	0	0	0	0	0	0	18	4	0	0	12	0	7	14	6	0	0	0	0	0	59	0	0	0	216	0	0	0	0	0
sample-51	0	0	0	0	13	0	55	0	0	112	61	0	0	1825	0	0	0	0	66	0	0	0	15	25	23	65	78	28	0	42	7	0	0	0	21	0	0	0	0	0	0	0	0	12	0	0	0	0	0
sample-52	0	0	0	0	0	0	240	0	0	0	78	0	241	1545	0	9	0	0	2	0	0	0	0	0	0	33	0	0	0	14	0	0	12	0	0	0	0	0	0	71	0	0	0	284	0	0	0	0	0
sample-53	0	0	0	0	0	0	518	0	0	226	163	0	20	1423	0	0	0	0	0	0	29	0	0	0	0	287	111	8	0	59	76	19	23	18	26	0	0	122	0	129	36	25	0	37	0	0	0	0	0
sample-54	0	0	0	0	0	0	386	0	0	0	512	0	0	717	0	0	0	0	0	0	0	0	0	0	0	98	0	4	0	22	0	0	36	0	0	0	0	0	0	259	0	0	19	11	0	0	0	21	0
sample-55	0	0	0	0	0	0	0	0	0	0	0	0	0	552	0	0	0	0	0	0	0	0	0	0	0	0	0	0	0	35	0	0	17	0	0	0	12	0	30	0	0	0	0	172	0	0	0	0	0
sample-56	0	0	0	0	0	0	0	0	0	16	0	0	0	115	0	10	0	0	0	0	0	0	0	0	0	0	0	0	0	28	0	0	19	0	0	5	66	0	0	0	0	0	0	592	0	0	40	0	0
sample-57	0	0	0	0	0	2	0	0	0	0	17	0	0	2302	0	13	0	0	0	0	0	0	0	0	7	0	0	0	0	50	0	0	5	0	0	0	71	0	0	0	0	0	0	827	0	0	22	0	0
sample-58	0	0	0	0	0	0	0	0	0	13	0	0	0	742	0	0	0	0	0	0	0	6	0	0	0	0	0	0	0	56	0	0	8	0	0	0	38	0	0	18	0	0	0	117	0	0	0	0	0
sample-59	0	0	0	0	0	0	4	0	0	0	0	0	0	1581	0	0	0	0	0	0	0	0	0	0	0	9	0	0	0	81	0	0	26	0	0	0	48	0	0	29	0	0	0	331	0	0	0	0	0
sample-6	0	12	0	6	38	0	232	0	0	119	34	0	0	58	0	7	27	0	13	0	0	0	0	0	11	74	0	281	0	35	6	20	0	0	13	0	18	0	0	57	0	0	0	0	0	0	41	0	125
sample-60	0	0	0	0	0	0	4	0	0	0	0	0	0	0	0	0	0	0	0	0	0	0	0	0	0	0	0	0	0	0	0	0	0	0	0	0	0	0	0	0	0	0	0	1072	0	0	0	0	0
sample-61	0	0	0	0	0	0	0	0	0	0	0	0	0	123	0	0	0	0	0	0	0	0	0	0	0	0	0	0	0	36	0	0	11	0	0	0	51	0	0	0	0	0	0	236	0	0	0	0	0
sample-62	0	0	0	0	0	0	0	0	0	21	0	0	0	1963	0	0	0	0	0	0	0	0	0	0	0	5	0	0	0	67	0	0	42	0	0	0	38	0	180	8	0	0	0	555	0	0	0	0	0
sample-63	0	5	0	13	17	0	33	0	0	40	6	42	0	83	0	0	0	0	0	0	0	0	0	6	0	13	0	0	9	30	15	0	0	0	14	0	4	0	70	0	0	62	0	0	0	15	52	0	0
sample-64	0	0	3	0	0	0	0	0	0	0	12	0	0	629	0	0	0	0	0	0	0	0	0	0	0	0	0	0	3	0	0	0	0	0	0	0	0	0	0	43	0	0	0	57	0	0	0	0	0
sample-65	0	0	0	0	0	0	7	0	0	24	9	22	0	218	0	0	0	0	0	0	0	9	0	0	0	0	0	0	0	0	0	0	0	0	0	7	26	0	0	21	6	32	0	8	0	12	0	0	0
sample-66	0	0	0	0	0	0	0	0	0	0	15	0	0	399	0	0	0	0	0	0	0	0	0	0	0	0	0	0	0	0	0	0	0	0	0	0	0	0	0	13	4	0	0	0	0	0	0	0	0
sample-67	0	7	0	0	0	0	0	0	0	13	5	0	0	215	0	0	0	0	0	85	0	0	0	0	0	39	0	0	4	29	0	0	0	0	0	0	0	0	15	0	0	0	0	67	0	0	0	0	0
sample-68	0	0	0	0	0	0	0	0	0	0	0	0	0	553	0	0	0	0	0	0	0	0	0	0	0	0	0	0	0	32	0	0	0	0	11	0	0	0	0	0	0	0	0	78	0	0	0	0	0
sample-69	24	0	0	24	0	0	0	0	0	0	273	0	0	579	0	0	0	0	0	0	0	10	0	0	15	148	18	0	6	18	0	0	0	7	0	0	20	0	153	13	113	22	0	362	0	0	0	0	0
sample-7	18	45	49	40	21	0	252	0	0	156	27	0	0	66	0	13	9	0	0	0	0	13	7	0	0	144	74	708	4	33	0	11	0	0	15	0	33	0	0	25	0	0	0	0	0	0	35	0	39
sample-70	0	0	0	0	0	0	0	0	0	14	39	0	30	863	0	0	119	0	0	0	0	0	0	0	7	17	0	0	0	40	25	43	13	0	22	24	84	0	24	18	0	0	0	128	0	20	12	0	0
sample-71	0	0	0	0	0	0	0	0	0	4	0	0	0	1241	0	0	0	0	0	0	0	0	0	0	0	0	0	0	0	11	0	0	0	0	0	0	0	0	40	60	0	0	0	8	0	0	0	0	0
sample-72	0	0	0	0	0	0	39	0	0	48	8	0	0	1971	0	20	13	0	0	0	18	24	0	0	0	52	0	7	0	26	0	0	0	0	0	0	29	0	14	38	0	0	0	43	0	0	0	0	0
sample-73	0	0	0	0	0	0	0	0	0	29	0	0	12	3788	0	0	0	0	0	0	0	21	0	16	0	56	14	5	0	14	0	0	0	0	0	0	11	0	33	50	0	0	0	100	0	0	0	0	0
sample-74	0	0	0	0	0	0	0	0	0	21	6	0	0	643	0	13	0	0	0	0	0	0	0	0	0	38	0	7	0	10	0	0	0	0	0	0	18	0	18	101	0	0	0	18	0	0	0	0	0
sample-75	0	0	0	0	0	0	0	0	0	20	7	0	0	942	0	0	22	0	0	0	0	29	0	0	0	49	0	7	0	78	0	0	0	0	0	0	23	0	32	319	0	0	0	100	0	0	0	0	0
sample-76	0	0	0	0	0	0	15	0	0	41	21	0	34	3434	0	14	11	0	0	0	0	18	0	19	0	48	35	8	0	39	0	0	0	0	0	0	18	0	95	153	0	0	0	212	0	0	0	0	0
sample-77	19	0	0	0	0	0	57	0	0	52	13	0	14	2118	4	12	23	0	0	0	27	32	0	0	0	52	29	5	0	31	0	0	0	0	0	0	26	0	16	49	0	0	0	50	0	0	0	0	0
sample-78	0	0	0	0	0	0	24	0	0	22	5	9	0	6298	0	0	10	0	0	0	0	25	0	11	0	44	7	0	0	72	0	0	9	0	0	0	38	0	277	116	0	0	0	62	0	0	0	0	0
sample-79	9	0	0	0	0	0	99	0	0	49	138	0	0	157	0	15	27	5	0	5	0	26	0	0	16	112	12	42	0	34	0	0	0	0	13	0	5	0	0	0	0	0	0	32	0	0	0	0	0
sample-8	0	17	9	0	10	0	214	0	0	160	8	0	0	0	0	0	9	0	0	40	0	30	8	18	15	101	30	1432	0	15	0	0	0	0	11	0	19	0	0	0	0	0	0	0	0	0	32	0	0
sample-80	0	0	0	0	0	0	16	0	0	12	10	0	5	158	0	0	19	5	0	0	0	14	0	0	0	19	0	35	0	37	0	0	0	0	0	0	0	0	8	104	0	0	0	170	0	0	0	0	0
sample-81	0	0	0	0	0	0	7	0	0	0	0	0	0	0	0	0	0	0	0	0	0	0	0	0	0	0	0	6	0	0	0	0	0	0	0	0	0	0	0	0	0	0	0	0	0	0	0	0	0
sample-82	0	0	0	0	0	0	0	0	0	0	0	0	0	0	0	0	0	0	0	0	0	0	0	0	0	0	0	13	0	0	0	12	0	0	0	0	0	0	8	0	0	0	0	0	0	0	18	0	0
sample-83	0	8	0	0	0	0	50	0	0	65	64	0	0	120	0	9	0	4	0	0	0	17	0	25	0	67	18	31	0	27	0	0	0	0	0	0	0	0	0	27	9	9	0	11	0	0	0	0	0
sample-84	0	0	5	0	0	0	0	0	0	27	126	0	0	706	0	84	0	0	0	0	14	9	0	7	0	16	0	0	5	80	0	0	8	0	0	0	0	0	16	108	0	0	0	0	0	13	0	0	0
sample-85	7	11	18	0	0	0	0	0	0	11	0	0	0	135	0	12	0	0	0	0	0	0	0	9	0	23	0	0	0	17	0	0	0	0	0	0	0	0	0	12	9	17	0	22	0	13	0	0	0
sample-86	0	9	12	0	0	0	0	0	0	21	0	0	0	49	0	9	0	0	0	0	0	0	0	0	0	36	0	0	0	0	0	0	8	0	0	0	0	0	0	0	7	21	0	32	0	10	0	0	0
sample-87	0	0	10	0	0	0	0	0	0	28	249	0	0	212	0	0	0	0	0	0	0	5	0	0	0	32	0	0	0	12	0	0	0	0	0	0	0	0	0	0	0	9	0	5	0	17	0	0	0
sample-88	0	9	0	0	0	0	0	0	0	3	210	0	0	160	0	27	0	0	0	0	0	0	0	6	0	27	0	0	0	18	0	0	0	0	0	0	0	0	0	6	0	0	0	14	0	11	0	0	0
sample-89	0	0	11	0	0	0	5	0	0	11	101	0	0	97	0	22	0	0	0	0	0	0	0	0	0	26	0	0	0	28	0	0	0	0	0	0	0	0	0	15	0	0	0	0	0	14	0	0	0
sample-9	0	0	0	0	50	0	242	49	0	50	30	0	58	0	0	8	0	14	0	0	0	0	0	10	10	33	12	11	7	48	22	0	0	13	9	0	6	0	0	0	0	0	0	0	0	0	36	0	0
sample-90	0	10	0	0	0	0	4	0	0	33	172	0	0	205	0	8	0	0	0	6	0	0	0	7	0	44	15	0	0	39	0	0	0	0	0	0	0	0	0	17	0	10	0	0	0	0	0	0	0
sample-91	13	0	17	8	0	0	0	0	0	27	4	0	0	10	0	0	0	0	0	0	0	0	0	0	0	23	0	0	0	0	0	0	0	0	0	0	0	0	0	0	0	0	0	0	0	0	0	0	0
sample-92	8	0	23	0	0	0	0	0	0	31	0	0	0	178	0	0	0	0	0	0	0	12	0	0	0	32	9	0	0	29	0	0	0	0	0	0	13	0	0	29	10	33	0	33	0	41	0	0	0
sample-93	0	0	0	0	0	0	0	0	0	0	336	0	0	707	0	0	0	0	0	0	0	0	0	11	10	47	0	0	0	8	0	13	0	0	16	0	0	0	115	24	100	15	0	204	0	0	0	0	0
sample-94	0	0	0	0	0	0	0	0	0	0	154	0	0	736	0	138	0	0	0	0	0	0	0	0	0	0	0	0	0	78	0	0	0	0	0	0	0	0	28	201	0	0	0	0	0	0	0	0	0
sample-95	0	0	0	0	0	0	5	0	0	0	6	0	0	152	0	0	0	0	0	8	0	0	0	9	7	12	0	0	0	15	0	0	0	0	0	0	0	0	23	0	0	0	0	12	0	0	0	0	0
sample-96	0	0	0	0	0	0	0	0	0	0	11	0	0	137	0	0	13	0	0	0	0	6	0	0	0	12	0	14	0	69	0	0	0	0	0	0	0	0	0	96	0	0	0	187	0	0	0	0	0
[truncated: 629 more columns]
