# Supplementary material for: Consistent patterns in 16S and 18S microbial diversity from the shells of the common and widespread red-eared slider turtle (Trachemys scripta)
Source: PLoS One. 2020 Dec 28;15(12):e0244489. doi: 10.1371/journal.pone.0244489 (PMC7769255; doi:10.1371/journal.pone.0244489)
Supplement: S3 Appendix — This folder contains comma-delimited tables of 16S and 18S sample feature counts corresponding to taxonomic classifications for taxonomic levels Class, Order, Family and Genus. Identifying sample information is found in the final three columns of each table. (ZIP) [file pone.0244489.s003.zip › S3_Appendix/18S.Family.csv]

sample #	D_0__Eukaryota;D_1__Amoebozoa;D_2__Discosea;D_3__Flabellinia;D_4__Dactylopodida	D_0__Eukaryota;D_1__Amoebozoa;D_2__Discosea;D_3__Longamoebia;D_4__Centramoebida	D_0__Eukaryota;D_1__Amoebozoa;D_2__Discosea;D_3__metagenome;D_4__metagenome	D_0__Eukaryota;D_1__Amoebozoa;D_2__Gracilipodida;D_3__Flamella;__	D_0__Eukaryota;D_1__Amoebozoa;D_2__Incertae_Sedis;D_3__Ischnamoeba;Ambiguous_taxa	D_0__Eukaryota;D_1__Amoebozoa;D_2__Tubulinea;D_3__Arcellinida;D_4__Echinamoebida	D_0__Eukaryota;D_1__Amoebozoa;D_2__Tubulinea;D_3__Arcellinida;D_4__metagenome	D_0__Eukaryota;D_1__Amoebozoa;D_2__Tubulinea;D_3__Euamoebida;D_4__BOLA868	D_0__Eukaryota;D_1__Archaeplastida;__;__;__	D_0__Eukaryota;D_1__Centrohelida;Ambiguous_taxa;Ambiguous_taxa;Ambiguous_taxa	D_0__Eukaryota;D_1__Centrohelida;D_2__CV1-B1-93;D_3__metagenome;D_4__metagenome	D_0__Eukaryota;D_1__Centrohelida;D_2__metagenome;D_3__metagenome;D_4__metagenome	D_0__Eukaryota;D_1__Centrohelida;__;__;__	D_0__Eukaryota;D_1__Cryptophyceae;D_2__Cryptomonadales;D_3__Cryptomonas;D_4__metagenome	D_0__Eukaryota;D_1__Cryptophyceae;D_2__Cryptomonadales;D_3__Rhodomonas;Ambiguous_taxa	D_0__Eukaryota;D_1__Excavata;D_2__Discoba;D_3__Discicristata;D_5__Tetramitia	D_0__Eukaryota;D_1__Haptophyta;D_2__Pavlovophyceae;D_3__Rebecca;Ambiguous_taxa	D_0__Eukaryota;D_1__Haptophyta;D_2__Prymnesiophyceae;D_3__Prymnesiales;D_4__Prymnesium	D_0__Eukaryota;D_1__Incertae_Sedis;D_2__Rigifilida;D_3__metagenome;D_4__metagenome	D_0__Eukaryota;D_1__Opisthokonta;D_2__Aphelidea;D_3__uncultured;D_4__uncultured_eukaryote	D_0__Eukaryota;D_1__Opisthokonta;D_2__Aphelidea;D_3__uncultured;D_4__uncultured_fungus	D_0__Eukaryota;D_1__Opisthokonta;D_2__Holozoa;D_3__Choanoflagellida;__	D_0__Eukaryota;D_1__Opisthokonta;D_2__Holozoa;D_3__Metazoa_(Animalia);D_10__Neoptera	D_0__Eukaryota;D_1__Opisthokonta;D_2__Holozoa;D_3__Metazoa_(Animalia);D_10__Palaeoptera	D_0__Eukaryota;D_1__Opisthokonta;D_2__Holozoa;D_3__Metazoa_(Animalia);D_6__Gastrotricha	D_0__Eukaryota;D_1__Opisthokonta;D_2__Holozoa;D_3__Metazoa_(Animalia);D_7__Bdelloidea	D_0__Eukaryota;D_1__Opisthokonta;D_2__Holozoa;D_3__Metazoa_(Animalia);D_7__Catenulida	D_0__Eukaryota;D_1__Opisthokonta;D_2__Holozoa;D_3__Metazoa_(Animalia);D_7__Chromadorea	D_0__Eukaryota;D_1__Opisthokonta;D_2__Holozoa;D_3__Metazoa_(Animalia);D_7__Gastropoda	D_0__Eukaryota;D_1__Opisthokonta;D_2__Holozoa;D_3__Metazoa_(Animalia);D_7__Monogononta	D_0__Eukaryota;D_1__Opisthokonta;D_2__Holozoa;D_3__Metazoa_(Animalia);D_7__Phylactolaemata	D_0__Eukaryota;D_1__Opisthokonta;D_2__Holozoa;D_3__Metazoa_(Animalia);D_7__Rhabditophora	D_0__Eukaryota;D_1__Opisthokonta;D_2__Holozoa;D_3__Metazoa_(Animalia);D_8__Arachnida	D_0__Eukaryota;D_1__Opisthokonta;D_2__Holozoa;D_3__Metazoa_(Animalia);D_8__Dorylaimia	D_0__Eukaryota;D_1__Opisthokonta;D_2__Holozoa;D_3__Metazoa_(Animalia);D_8__Enoplia	D_0__Eukaryota;D_1__Opisthokonta;D_2__Holozoa;D_3__Metazoa_(Animalia);D_8__Oligochaeta	D_0__Eukaryota;D_1__Opisthokonta;D_2__Holozoa;D_3__Metazoa_(Animalia);D_8__Rhabdocoela	D_0__Eukaryota;D_1__Opisthokonta;D_2__Holozoa;D_3__Metazoa_(Animalia);D_9__Copepoda	D_0__Eukaryota;D_1__Opisthokonta;D_2__Holozoa;D_3__Metazoa_(Animalia);D_9__Eumalacostraca	D_0__Eukaryota;D_1__Opisthokonta;D_2__Holozoa;D_3__Metazoa_(Animalia);D_9__Phyllopoda	D_0__Eukaryota;D_1__Opisthokonta;D_2__Holozoa;D_3__Metazoa_(Animalia);D_9__Podocopa	D_0__Eukaryota;D_1__Opisthokonta;D_2__Holozoa;D_3__Metazoa_(Animalia);__	D_0__Eukaryota;D_1__Opisthokonta;D_2__Holozoa;__;__	D_0__Eukaryota;D_1__Opisthokonta;D_2__Nucletmycea;D_3__Fungi;D_4__Cryptomycota	D_0__Eukaryota;D_1__Opisthokonta;D_2__Nucletmycea;D_3__Fungi;D_6__Chytridiomycetes	D_0__Eukaryota;D_1__Opisthokonta;D_2__Nucletmycea;D_3__Fungi;D_7__Blastocladiales	D_0__Eukaryota;D_1__Opisthokonta;D_2__Nucletmycea;D_3__Fungi;D_8__Chytriomycetaceae	D_0__Eukaryota;D_1__Opisthokonta;D_2__Nucletmycea;D_3__Fungi;D_8__Gromochytriaceae	D_0__Eukaryota;D_1__Opisthokonta;D_2__Nucletmycea;D_3__Fungi;D_9__Aspergillaceae
sample-1	0	0	0	0	0	18	29	13	0	24	58	10	41	0	0	0	0	0	3	0	0	0	10436	0	344	13	172	267	3020	83	5	889	17	3	0	3505	0	29	0	165	1644	0	23	0	0	0	0	0	0
sample-10	2	15	0	0	8	20	3	44	0	0	0	0	0	0	0	33	0	0	0	0	0	0	4983	0	510	94	0	116	0	1370	8	0	0	19	793	4099	580	1509	0	1337	2151	15	44	0	0	0	0	0	0
sample-11	0	0	0	0	0	50	0	122	0	0	0	0	5	0	0	18	0	0	40	0	38	0	2702	0	671	0	0	478	0	63	1683	44	65	0	142	4334	0	0	0	9	2165	0	0	0	0	0	0	0	0
sample-12	0	0	0	0	0	175	3	343	0	0	0	0	0	45	0	154	0	0	91	0	980	0	9403	0	321	0	32	312	0	88	67	0	0	0	241	9331	0	0	0	0	459	33	0	0	0	5	0	6	0
sample-13	0	0	13	0	0	19	22	0	0	40	0	178	54	24	0	48	0	0	0	169	280	0	4890	0	516	15	600	29	0	171	0	0	0	0	0	22	0	0	0	0	10	0	0	0	0	0	0	0	0
sample-14	0	0	10	0	0	29	9	38	0	17	38	11	73	0	0	40	0	0	3	363	325	0	229	0	86	86	1048	40	0	20	0	0	0	0	0	2826	0	0	0	0	942	0	0	10	0	0	0	0	0
sample-15	0	0	0	0	0	0	0	0	0	0	0	0	0	11	0	0	0	0	0	10	0	0	568	0	17	0	35	0	0	36	0	9	4319	0	0	10	0	0	0	0	836	0	0	0	0	0	0	0	0
sample-16	0	0	0	0	0	23	9	29	0	0	0	0	0	0	0	0	0	0	0	0	70	0	325	0	156	31	682	240	0	165	64	0	0	0	46	6586	200	58	0	0	1485	44	0	0	0	0	0	0	0
sample-17	0	0	0	0	0	28	22	27	0	17	0	0	17	8	0	0	0	0	0	0	33	0	7717	0	36	36	0	512	0	439	0	0	0	73	0	1743	0	0	0	267	24870	651	9	0	0	0	0	0	0
sample-18	0	0	0	0	0	0	0	0	476	0	0	0	37	0	37	1127	52	79	0	0	0	64	0	0	0	0	0	2271	0	2321	0	0	0	3190	0	0	0	0	0	0	0	47	0	0	0	0	0	0	0
sample-19	0	0	0	0	0	0	0	0	123	0	0	0	69	0	20	268	21	63	0	0	0	33	108	0	354	21	0	901	0	1901	0	0	0	197	0	439	0	0	0	0	0	55	0	16	0	0	0	0	0
sample-2	0	0	0	0	0	43	0	13	0	28	26	13	25	0	0	0	0	0	0	0	0	0	1343	0	288	15	1286	68	0	27	0	0	0	0	0	2294	0	0	312	576	1435	0	35	0	0	0	0	0	0
sample-20	0	0	0	69	0	452	139	87	0	0	0	0	0	0	0	51	0	0	0	0	10	0	447	0	107	37	2755	32	0	3592	0	0	0	7	954	989	0	19	0	0	127	0	0	9	13	1853	11	0	0
sample-21	0	0	57	0	0	57	52	22	0	0	0	0	0	0	0	5	0	0	0	0	0	0	353	0	5	46	539	0	0	3118	0	0	0	0	465	181	0	5	0	0	812	26	0	0	10	26	13	0	0
sample-22	0	0	0	6	0	0	0	16	0	0	0	0	0	0	0	0	0	0	2	0	0	0	0	0	816	49	1116	8	0	79	0	0	9	47	402	2267	7067	0	0	56	6446	76	8	0	0	4	0	0	0
sample-23	0	0	0	29	0	0	0	0	0	0	0	0	0	0	0	0	0	0	0	0	0	0	5082	0	154	678	160	292	0	107	0	0	0	594	87	2389	773	96	0	0	660	192	0	0	0	0	0	0	0
sample-26	0	0	0	0	0	0	0	0	0	0	0	0	0	0	0	0	0	0	0	0	0	0	0	0	0	57	124	0	0	1447	0	0	0	0	5	0	0	0	0	0	4	0	0	0	2	5	0	0	0
sample-27	0	0	0	0	0	0	0	0	0	0	0	0	0	0	0	0	0	0	0	0	0	0	0	0	0	0	4	0	0	1732	5	0	0	0	0	0	0	0	0	0	0	0	0	0	0	15	0	0	0
sample-28	0	0	0	0	0	0	0	0	0	0	0	0	0	0	0	0	0	0	0	0	0	0	0	0	0	3	0	0	0	1227	0	0	0	0	0	0	0	0	0	0	0	0	0	0	0	5	0	0	0
sample-29	0	0	0	0	0	0	0	0	0	0	0	0	0	0	0	0	0	0	0	0	0	0	0	0	0	11	51	0	0	1071	0	0	0	0	0	0	0	0	0	0	0	0	0	0	0	0	0	0	0
sample-3	0	67	0	0	0	55	10	0	0	0	0	0	7	0	0	0	0	0	20	0	0	0	49	275	1439	43	501	0	0	51	0	0	0	0	12	0	0	0	0	0	5036	0	6	0	0	0	0	0	0
sample-30	0	0	0	0	0	0	0	0	0	0	0	0	0	0	0	0	0	0	0	0	0	0	0	0	0	0	0	0	0	0	0	0	0	0	0	0	0	0	0	0	0	0	0	0	0	0	0	0	0
sample-31	0	0	0	0	0	0	0	0	0	0	0	0	0	0	0	0	0	0	0	0	0	0	0	0	0	7	8	0	0	105	0	0	0	0	0	0	0	0	0	0	0	0	0	0	0	0	0	0	0
sample-32	0	0	0	0	0	0	0	0	0	0	0	0	0	0	0	0	0	0	0	0	0	0	0	0	0	0	0	0	0	54	0	0	0	0	0	0	0	0	0	0	0	0	0	0	0	0	0	0	0
sample-33	0	0	0	0	0	0	0	0	0	0	0	0	0	0	0	0	0	0	0	0	0	0	0	0	0	0	5	0	0	45	0	0	0	0	0	0	0	0	0	0	0	0	0	0	0	0	0	0	0
sample-34	0	0	0	0	0	0	0	0	0	0	0	0	0	0	0	0	0	0	0	0	0	0	658	0	0	0	140	68	0	21	0	0	0	0	0	64	0	0	0	42	0	0	0	0	0	0	0	0	0
sample-35	0	0	0	0	0	0	0	0	0	0	0	0	0	0	0	0	0	0	0	0	0	0	0	0	0	0	5	20	0	0	0	0	0	0	0	0	0	0	0	0	0	0	0	0	0	0	0	0	0
sample-36	0	0	0	0	0	0	0	0	0	0	0	0	0	0	0	0	0	0	0	0	0	0	383	0	11	0	737	6	0	27	5	0	0	0	0	507	0	45	0	0	0	0	0	0	0	0	0	0	0
sample-37	0	0	0	0	0	0	0	0	0	0	0	0	0	0	0	0	0	0	0	0	0	0	0	0	0	0	22	0	0	12	0	0	0	0	0	228	0	0	0	0	0	0	0	0	12	0	0	0	0
sample-38	0	0	0	0	0	0	0	0	0	0	0	0	0	0	0	0	0	0	0	0	0	0	8	0	0	0	193	23	0	0	0	0	0	0	0	441	0	0	0	0	0	0	0	0	3	0	0	0	0
sample-39	0	0	0	0	0	7	0	0	0	0	0	0	0	0	0	9	0	0	0	0	0	0	22	0	0	0	21	142	0	26	5	8	0	0	31	2556	0	0	0	0	0	0	0	0	74	0	0	0	0
sample-4	257	44	0	0	76	122	4	0	0	0	0	0	14	0	0	0	0	0	18	0	0	0	112	0	1397	24	2038	0	7	457	0	0	0	0	0	5	0	0	0	0	31	0	0	0	0	0	0	0	0
sample-40	0	0	42	0	0	0	42	0	0	0	0	0	0	0	0	0	0	0	0	0	0	0	0	0	262	0	836	0	0	1035	6	0	0	0	0	109	0	0	0	0	38	0	0	0	52	19	0	0	0
sample-41	0	0	0	0	0	0	0	0	0	0	0	0	0	0	0	0	0	0	0	0	0	0	0	0	0	0	34	15	0	0	0	0	0	0	0	341	0	0	0	0	0	0	0	0	0	0	0	0	0
sample-42	0	0	0	0	0	0	0	0	0	0	0	0	0	0	0	0	0	0	0	0	0	0	8	0	0	0	36	0	0	0	0	0	0	0	2	168	0	0	0	0	0	0	0	0	0	0	0	0	0
sample-43	0	0	0	0	0	0	0	0	0	0	0	0	0	0	0	0	0	0	0	0	0	0	0	0	0	0	0	36	0	0	0	0	0	0	0	136	0	0	0	0	0	0	0	0	4	0	0	0	0
sample-44	0	0	0	0	0	0	0	0	0	0	0	0	0	0	0	0	0	0	0	0	0	0	0	0	0	0	6	3	0	0	0	0	0	0	0	152	0	0	0	0	0	0	0	0	0	0	0	0	0
sample-45	0	0	0	0	0	0	0	0	0	0	0	0	0	0	0	0	0	0	0	0	0	0	0	0	0	3	0	0	0	0	0	0	0	0	0	243	0	0	0	0	0	0	0	0	3	0	0	0	0
sample-46	0	0	0	0	0	0	0	0	0	0	0	0	0	0	0	0	0	0	0	0	0	0	0	0	0	0	8	62	0	0	0	0	0	0	0	60	0	0	0	0	0	0	0	0	0	0	0	0	0
sample-47	0	0	0	0	0	60	0	19	0	15	24	0	9	0	0	0	0	0	0	0	0	0	790	0	159	18	180	384	6	0	0	0	0	0	0	383	0	31	476	0	0	0	0	0	0	13	0	0	0
sample-48	0	0	0	0	0	37	0	0	0	0	0	0	0	0	0	0	0	0	0	0	0	0	1615	0	24	6	0	0	0	8	0	0	0	0	0	0	0	0	0	0	0	0	0	0	0	0	0	0	0
sample-49	0	0	0	0	0	24	0	0	0	0	0	0	0	0	0	0	0	0	0	0	0	0	6672	0	38	7	430	153	0	23	0	0	0	0	0	70	0	0	0	0	0	0	0	0	0	0	0	0	0
sample-5	0	0	2	0	0	33	11	28	0	0	0	0	6	0	0	3	0	0	0	0	8	0	1432	0	55	15	11	20	0	90	9480	0	0	0	675	11320	0	0	0	0	7710	0	0	0	0	10	16	0	0
sample-50	0	0	0	0	0	0	0	0	0	0	0	0	0	0	0	0	0	0	0	0	0	0	0	0	0	0	0	4	0	0	0	0	0	0	0	0	0	0	0	0	0	0	0	0	0	0	0	0	0
sample-51	0	0	0	0	0	0	0	0	0	0	0	0	0	0	0	0	0	0	0	0	0	0	3	0	0	0	32	0	0	0	0	0	0	0	15	2040	0	8	0	0	89	0	0	0	0	0	0	0	0
sample-52	0	0	0	0	0	0	0	0	0	0	0	0	0	0	0	0	0	0	0	0	0	0	0	0	0	0	11	0	0	0	0	0	0	0	0	0	0	0	0	0	4	0	0	0	0	0	0	0	0
sample-53	0	0	0	0	0	0	0	0	0	0	0	0	0	0	0	0	0	0	0	0	0	0	0	0	0	0	0	0	0	0	0	0	0	0	0	1264	0	0	0	0	73	0	0	0	0	0	0	0	0
sample-54	0	0	0	0	0	0	0	0	0	0	0	0	0	0	0	0	0	0	0	0	0	0	18	0	0	0	4	0	0	0	0	0	0	0	0	0	0	0	0	0	14	0	0	0	0	0	0	0	0
sample-55	0	0	0	0	0	0	10	0	0	8	0	0	0	57	0	0	0	0	0	0	0	0	0	0	0	39	5	27086	0	297	0	0	0	0	0	0	0	0	0	0	0	49	0	0	0	0	0	0	16
sample-56	0	0	0	0	0	0	4	0	0	11	0	0	0	112	0	0	0	0	0	0	0	0	0	0	199	78	7	1589	0	156	0	0	0	0	0	0	0	0	0	0	0	470	0	0	0	61	0	0	0
sample-57	0	0	0	0	0	0	4	0	0	5	0	0	8	27	0	0	0	0	0	0	0	0	3786	0	6	378	0	14770	0	164	0	0	0	0	0	0	0	0	0	0	0	38	0	0	0	0	0	0	0
sample-58	0	0	0	0	0	0	3	0	0	0	0	0	0	15	0	0	0	0	0	0	0	0	117	49	10	123	11	12986	0	184	0	0	0	0	0	0	0	11	0	172	0	97	0	0	0	0	0	0	24
sample-59	0	0	0	0	0	0	0	0	0	0	0	0	0	0	0	0	0	0	0	0	0	0	0	0	0	10	0	0	0	14	0	0	0	0	0	0	0	0	0	0	0	0	0	0	0	0	0	0	2
sample-6	0	0	0	0	0	18	32	28	0	0	0	0	0	0	0	0	0	0	0	0	0	0	12433	0	39	33	13	30	0	303	392	0	0	8	482	10164	0	0	0	3	6723	0	0	24	6	42	73	0	0
sample-60	0	0	0	0	0	0	0	0	0	0	0	0	0	0	0	0	0	0	0	0	0	0	0	0	0	1073	3	6	0	39	0	0	0	0	0	0	0	0	0	0	0	0	0	0	0	0	0	0	17
sample-61	0	0	0	0	0	0	0	0	0	0	0	0	0	7	0	0	0	0	0	0	0	0	0	0	0	247	0	0	0	93	0	0	0	0	0	0	0	0	0	0	0	0	0	0	0	0	0	0	0
sample-62	0	0	0	0	0	0	0	0	0	0	0	0	0	0	0	0	0	0	0	0	0	0	0	0	0	4	0	364	0	14	0	0	0	0	0	0	0	0	0	0	0	3	0	0	0	0	0	0	2
sample-63	0	0	0	0	0	7	0	33	0	0	0	0	0	0	0	9	0	0	0	0	0	0	15799	0	26	31	0	32	0	30	2	0	0	0	0	0	0	9	0	0	363	0	0	0	0	0	0	9	0
sample-64	0	0	0	0	0	0	0	0	0	0	0	0	0	0	0	0	0	0	0	0	0	0	21	0	0	7	0	15	0	0	0	0	0	0	0	0	0	0	0	7	0	0	0	0	0	0	0	0	0
sample-65	0	0	0	0	0	17	0	11	0	0	0	0	0	5	0	17	0	0	0	0	0	0	57	0	0	294	0	0	0	391	0	0	0	0	0	0	0	22	0	6	73	0	0	0	0	0	0	39	2
sample-66	0	0	0	0	0	0	0	0	0	0	0	0	0	0	0	0	0	0	0	0	0	0	122	0	0	0	0	0	0	329	0	0	0	0	0	0	0	61	0	249	0	0	0	0	0	0	0	54	82
sample-67	0	0	0	0	0	0	0	0	0	0	0	0	0	0	0	0	0	0	0	0	0	0	961	0	0	0	0	14	0	0	0	0	0	0	0	0	0	0	0	0	33	0	0	0	0	0	0	0	0
sample-68	0	0	0	0	0	0	0	0	0	0	0	0	0	0	0	0	0	0	0	0	0	0	0	0	0	2	0	0	0	0	0	0	0	0	0	0	0	0	0	0	0	0	0	0	0	0	0	0	0
sample-69	0	0	0	0	0	0	0	4	0	0	0	0	0	0	0	0	0	0	0	0	0	0	4336	0	0	0	0	17	0	17	0	0	0	0	0	0	0	0	0	0	0	0	0	0	0	0	0	0	0
sample-7	0	5	14	0	67	55	106	38	0	9	0	22	11	0	0	0	0	0	0	0	0	0	2018	0	1138	329	3290	14	0	133	0	0	0	0	0	0	0	36	0	4790	0	4	55	0	20	0	0	0	0
sample-70	0	0	0	0	0	0	0	0	0	0	0	0	0	0	0	0	0	0	0	0	0	0	0	0	0	0	29	0	0	0	0	0	0	0	0	0	0	0	0	0	0	0	0	0	0	0	0	0	0
sample-71	0	0	0	0	0	0	0	0	0	0	0	0	0	0	0	0	0	0	0	0	5	0	3686	0	0	7	0	0	0	101	0	0	0	0	0	98	1199	17	0	0	965	0	0	0	0	0	0	0	0
sample-72	0	0	0	0	0	0	0	0	0	0	0	0	0	0	0	0	0	0	0	0	7	0	0	0	8	11	0	85	0	15	0	0	0	0	0	2751	0	0	0	0	840	0	0	0	0	0	0	0	0
sample-73	0	0	0	0	0	0	0	4	0	0	0	0	0	3	0	0	0	0	0	0	3	0	28	0	4	10	134	127	0	0	0	0	0	0	0	503	0	4	0	0	32	13	0	0	0	0	0	0	0
sample-74	0	0	0	0	0	0	0	2	0	0	0	0	0	0	0	0	0	0	0	0	0	0	167	0	6	0	0	0	0	11	0	0	0	0	36	0	0	0	0	28	2492	0	0	0	0	0	0	0	0
sample-75	0	0	0	0	0	0	0	0	0	0	0	0	0	0	0	0	0	0	0	0	0	0	0	0	0	0	0	0	0	0	0	0	0	0	0	0	0	0	0	0	5	0	0	0	0	0	0	0	0
sample-76	0	0	0	0	0	0	0	0	0	0	0	0	0	0	0	0	0	0	0	0	0	0	0	0	0	0	0	5	0	3	0	0	0	0	0	66	0	0	0	0	0	0	0	0	0	0	0	0	0
sample-77	0	0	0	0	0	0	0	0	0	0	0	0	0	0	0	0	0	0	0	0	0	0	23	0	0	5	22	153	0	4	0	0	0	0	4	557	0	0	0	0	17	0	0	0	0	0	0	0	0
sample-78	0	0	0	0	0	0	0	0	0	0	0	0	0	0	0	0	0	0	0	0	0	0	16	0	0	2	21	48	0	0	0	0	0	4	4	74	0	0	0	0	0	0	0	0	0	0	0	0	0
sample-79	0	0	0	0	0	0	0	0	0	0	0	0	0	0	0	0	0	0	0	0	0	0	21	0	0	10	43	1925	0	0	0	0	0	0	23	8487	82	0	0	0	0	9	0	0	0	0	0	0	0
sample-8	0	0	0	0	0	0	0	0	0	0	0	0	0	0	0	0	0	0	0	0	0	0	92	0	138	32	73	90	0	69	0	0	0	0	0	427	0	0	0	0	7	0	0	0	0	0	0	0	0
sample-80	0	0	0	0	0	0	0	0	0	0	0	0	0	0	0	0	0	0	0	0	0	0	0	0	0	0	0	11	0	0	0	0	0	0	0	0	0	0	0	0	0	0	0	0	0	0	0	0	0
sample-81	0	0	0	0	0	0	0	0	63	0	0	0	23	0	112	5	37	9	0	0	0	6	90	0	163	237	0	1792	0	1877	0	0	0	0	0	0	0	0	0	0	0	634	0	49	0	0	0	0	0
sample-82	0	0	0	0	0	0	0	0	4	0	0	0	40	0	0	0	0	3	0	0	0	0	99	0	286	0	0	296	0	157	0	238	0	4	0	0	0	0	0	0	0	13	0	0	0	0	0	0	0
sample-83	0	0	0	0	0	0	0	0	0	0	0	0	0	0	0	0	0	0	0	0	0	0	0	0	0	0	18	0	0	243	0	0	0	0	0	0	0	0	0	0	5	0	0	0	0	0	0	0	0
sample-84	0	0	0	0	0	0	0	0	0	0	0	0	0	0	0	0	0	0	0	0	0	0	0	0	0	0	26	0	0	0	0	0	0	0	0	0	0	0	0	0	0	0	0	0	0	0	0	0	0
sample-85	0	0	0	0	0	0	0	0	0	0	0	0	0	0	0	0	0	0	0	0	0	0	0	0	0	0	4	28	0	697	5	0	0	0	0	0	0	0	0	0	24	0	0	0	0	13	0	0	0
sample-86	0	0	0	0	0	0	0	0	0	0	0	0	0	0	0	0	0	0	0	0	0	0	0	0	0	0	10	0	0	4605	0	0	0	0	0	0	0	0	0	0	0	0	0	0	0	17	0	0	0
sample-87	0	0	0	0	0	0	0	0	0	0	0	0	0	0	0	0	0	0	0	0	0	0	0	0	0	0	108	16	0	758	0	0	0	0	3	0	0	0	0	0	0	0	0	0	0	7	0	0	0
sample-88	0	0	0	0	0	2	0	0	0	0	0	0	0	0	0	0	0	0	0	0	0	0	0	0	0	0	117	1163	0	318	0	0	0	0	0	0	0	0	0	0	0	0	0	0	0	0	0	0	0
sample-89	0	0	0	0	0	0	0	0	0	0	0	0	0	0	0	0	0	0	0	0	0	0	0	0	0	0	0	0	0	4	0	0	0	0	4	0	0	0	0	0	0	0	0	0	0	0	0	0	0
sample-9	0	0	5	9	6	83	0	111	0	0	0	0	0	0	0	63	0	0	10	0	7	0	10791	0	249	21	0	372	0	495	0	0	1264	173	2972	2306	2385	169	0	412	3412	0	25	0	0	0	0	0	0
sample-90	0	0	0	0	0	0	0	0	0	0	0	0	0	0	0	0	0	0	0	0	0	0	0	0	0	0	6	0	0	21	0	0	0	0	6	27	0	0	0	0	0	0	0	0	0	0	0	0	0
sample-91	0	0	0	0	0	0	0	0	0	0	0	0	0	0	0	0	0	0	0	0	0	0	0	0	0	0	46	0	0	259	0	0	0	0	7	13	0	0	0	0	0	0	0	0	0	0	0	0	0
sample-92	0	0	0	0	0	0	0	0	0	0	0	0	0	0	0	0	0	0	0	0	0	0	0	0	0	0	24	0	0	20	0	0	0	0	0	19	0	0	0	0	0	0	0	0	0	0	0	0	0
sample-93	0	0	0	0	0	0	0	0	0	0	0	0	0	0	0	0	0	0	0	0	0	0	89	0	9	0	0	3018	0	0	0	0	0	0	17	12	0	11	0	86	274	10	0	0	0	0	0	0	0
sample-94	0	0	0	0	0	0	0	0	0	0	0	0	0	0	0	0	0	0	0	0	0	0	0	0	0	0	0	21	0	0	0	0	0	0	0	0	0	0	0	0	22	0	0	0	0	0	0	0	0
sample-95	0	0	0	0	0	7	0	0	0	0	0	0	0	9	0	0	0	0	2	0	0	0	0	0	50	14	0	19080	0	0	0	0	0	0	0	0	5	0	0	31	3172	995	8	0	0	0	0	0	0
sample-96	0	0	0	0	0	0	0	0	0	0	0	0	0	0	0	0	0	0	0	0	0	0	0	0	0	0	9	0	0	0	0	0	0	0	0	0	0	0	0	0	0	0	0	0	0	0	0	0	0
[truncated: 61 more columns]
