# Supplementary material for: Consistent patterns in 16S and 18S microbial diversity from the shells of the common and widespread red-eared slider turtle (Trachemys scripta)
Source: PLoS One. 2020 Dec 28;15(12):e0244489. doi: 10.1371/journal.pone.0244489 (PMC7769255; doi:10.1371/journal.pone.0244489)
Supplement: S5 Appendix — This file contains two tables: 1) “ANCOM Taxon Names”: a table of 16S and 18S taxa with significantly different distribution between environmental (wood and rock/concrete) and T. scripta carapace and plastron samples (scutes 3 and 8); 2) “Per-Sample Feature Counts”: a table of feature counts by sample for 16S and 18S taxa identified with significantly differing distributions between environmental (wood and rock/concrete) and T. scripta carapace and plastron samples (scutes 3 and 8), and for potentially pathogenic bacterial genera identified from our sequencing pools. (XLSX) [file pone.0244489.s005.xlsx]

## Sheet: ANCOM Taxon Names
		bold = more abundant in turtles
		more abundant in environmental samples
		yellow highlight = only recovered in turtle samples
	16s
		Class	Order	Family	Genus
		D_0__Bacteria;D_1__Deinococcus-Thermus;D_2__Deinococci	D_0__Bacteria;D_1__Deinococcus-Thermus;D_2__Deinococci;D_3__Deinococcales	D_0__Bacteria;D_1__Deinococcus-Thermus;D_2__Deinococci;D_3__Deinococcales;D_4__Deinococcaceae	D_0__Bacteria;D_1__Deinococcus-Thermus;D_2__Deinococci;D_3__Deinococcales;D_4__Deinococcaceae;D_5__Deinococcus
			D_0__Bacteria;D_1__Bacteroidetes;D_2__Rhodothermia;D_3__Rhodothermales	D_0__Bacteria;D_1__Bacteroidetes;D_2__Rhodothermia;D_3__Rhodothermales;D_4__Rhodothermaceae	D_0__Bacteria;D_1__Cyanobacteria;D_2__Oxyphotobacteria;D_3__Nostocales;D_4__Nostocaceae;D_5__Synechococcus_PCC-7902
			D_0__Bacteria;D_1__Deinococcus-Thermus;D_2__Deinococci;D_3__Thermales	D_0__Bacteria;D_1__Bacteroidetes;D_2__Bacteroidia;D_3__Flavobacteriales;D_4__Weeksellaceae	D_0__Bacteria;D_1__Verrucomicrobia;D_2__Verrucomicrobiae;D_3__Opitutales;D_4__Opitutaceae;D_5__Lacunisphaera
			D_0__Bacteria;D_1__Proteobacteria;D_2__Alphaproteobacteria;D_3__Alphaproteobacteria_Incertae_Sedis	D_0__Bacteria;D_1__Actinobacteria;D_2__Actinobacteria;D_3__Micrococcales;D_4__Intrasporangiaceae	D_0__Bacteria;D_1__Bacteroidetes;D_2__Bacteroidia;D_3__Cytophagales;D_4__Microscillaceae;D_5__uncultured
			D_0__Bacteria;D_1__Bacteroidetes;D_2__Rhodothermia;D_3__Balneolales	D_0__Bacteria;D_1__Bacteroidetes;D_2__Rhodothermia;D_3__Balneolales;D_4__Balneolaceae	D_0__Bacteria;D_1__Bacteroidetes;D_2__Rhodothermia;D_3__Balneolales;D_4__Balneolaceae;D_5__Soortia
			D_0__Bacteria;D_1__Cyanobacteria;D_2__Oxyphotobacteria;D_3__Oxyphotobacteria_Incertae_Sedis	D_0__Bacteria;D_1__Chloroflexi;D_2__Chloroflexia;D_3__Chloroflexales;D_4__Herpetosiphonaceae	D_0__Bacteria;D_1__Proteobacteria;D_2__Alphaproteobacteria;D_3__Sphingomonadales;D_4__Sphingomonadaceae;D_5__Sphingomonas
			D_0__Bacteria;D_1__Actinobacteria;D_2__Actinobacteria;D_3__Kineosporiales	D_0__Bacteria;D_1__Deinococcus-Thermus;D_2__Deinococci;D_3__Thermales;D_4__Thermaceae	D_0__Bacteria;D_1__Actinobacteria;D_2__Actinobacteria;D_3__Micrococcales;D_4__Intrasporangiaceae;__
			D_0__Bacteria;D_1__Actinobacteria;D_2__Actinobacteria;D_3__Propionibacteriales	D_0__Bacteria;D_1__Cyanobacteria;D_2__Oxyphotobacteria;D_3__Nostocales;D_4__Paraspirulinaceae	D_0__Bacteria;D_1__Chloroflexi;D_2__Chloroflexia;D_3__Chloroflexales;D_4__Herpetosiphonaceae;D_5__Herpetosiphon
			D_0__Bacteria;D_1__Acidobacteria;D_2__Blastocatellia_(Subgroup_4);D_3__Blastocatellales		D_0__Bacteria;D_1__Bacteroidetes;D_2__Rhodothermia;D_3__Rhodothermales;D_4__Rhodothermaceae;D_5__Rubrivirga
			D_0__Bacteria;D_1__Verrucomicrobia;D_2__Verrucomicrobiae;D_3__Opitutales		D_0__Bacteria;D_1__Proteobacteria;D_2__Gammaproteobacteria;D_3__Xanthomonadales;D_4__Xanthomonadaceae;D_5__Thermomonas
			D_0__Bacteria;D_1__Proteobacteria;D_2__Alphaproteobacteria;D_3__uncultured		D_0__Bacteria;D_1__Acidobacteria;D_2__Blastocatellia_(Subgroup_4);D_3__Blastocatellales;D_4__Blastocatellaceae;D_5__Blastocatella
			D_0__Bacteria;D_1__Actinobacteria;D_2__Actinobacteria;D_3__Micrococcales		D_0__Bacteria;D_1__Deinococcus-Thermus;D_2__Deinococci;D_3__Thermales;D_4__Thermaceae;D_5__Meiothermus
					D_0__Bacteria;D_1__Proteobacteria;D_2__Alphaproteobacteria;D_3__Rhodobacterales;D_4__Rhodobacteraceae;D_5__Paracoccus
					D_0__Bacteria;D_1__Bacteroidetes;D_2__Bacteroidia;D_3__Flavobacteriales;D_4__Weeksellaceae;D_5__Cloacibacterium
	18s
		Class	Order	Family	Genus
		D_0__Eukaryota;D_1__SAR;D_2__Alveolata	D_0__Eukaryota;D_1__SAR;D_2__Alveolata;D_3__Ciliophora	D_0__Eukaryota;D_1__SAR;D_2__Alveolata;D_3__Ciliophora;D_7__Suctoria	D_0__Eukaryota;D_1__SAR;D_2__Alveolata;D_3__Ciliophora;D_7__Peritrichia;D_8__Epistylis
			D_0__Eukaryota;D_1__SAR;D_2__Stramenopiles;D_3__Ochrophyta	D_0__Eukaryota;D_1__SAR;D_2__Alveolata;D_3__Ciliophora;D_7__Peritrichia	D_0__Eukaryota;D_1__SAR;D_2__Alveolata;D_3__Ciliophora;D_7__Suctoria;D_8__Tokophrya
			D_0__Eukaryota;D_1__SAR;D_2__Rhizaria;D_3__Cercozoa		D_0__Eukaryota;D_1__SAR;D_2__Alveolata;D_3__Ciliophora;D_7__Peritrichia;D_8__Opercularia
					D_0__Eukaryota;D_1__SAR;D_2__Alveolata;D_3__Ciliophora;D_7__Suctoria;D_8__Heliophrya
					D_0__Eukaryota;D_1__Opisthokonta;D_2__Holozoa;D_3__Metazoa_(Animalia);D_6__Gastrotricha;D_7__Chaetonotida
					D_0__Eukaryota;D_1__SAR;D_2__Alveolata;D_3__Ciliophora;D_7__Peritrichia;D_8__Vorticella
					D_0__Eukaryota;D_1__Opisthokonta;D_2__Holozoa;D_3__Metazoa_(Animalia);D_9__Podocopa;D_10__Podocopida
					D_0__Eukaryota;D_1__SAR;D_2__Alveolata;D_3__Ciliophora;D_6__Euplotia;D_7__Aspidisca

## Sheet: Per-Sample Feature Counts
			Feature counts for significant ANCOM 16S taxa																																							Feature counts for significant ANCOM 18S taxa
			Class		Order													Family									Genus															Class		Order				Family
Sample ID	Collection Site		D_0__Bacteria;D_1__Deinococcus-Thermus;D_2__Deinococci		D_0__Bacteria;D_1__Deinococcus-Thermus;D_2__Deinococci;D_3__Deinococcales	D_0__Bacteria;D_1__Bacteroidetes;D_2__Rhodothermia;D_3__Rhodothermales	D_0__Bacteria;D_1__Deinococcus-Thermus;D_2__Deinococci;D_3__Thermales	D_0__Bacteria;D_1__Proteobacteria;D_2__Alphaproteobacteria;D_3__Alphaproteobacteria_Incertae_Sedis	D_0__Bacteria;D_1__Bacteroidetes;D_2__Rhodothermia;D_3__Balneolales	D_0__Bacteria;D_1__Cyanobacteria;D_2__Oxyphotobacteria;D_3__Oxyphotobacteria_Incertae_Sedis	D_0__Bacteria;D_1__Actinobacteria;D_2__Actinobacteria;D_3__Kineosporiales	D_0__Bacteria;D_1__Actinobacteria;D_2__Actinobacteria;D_3__Propionibacteriales	D_0__Bacteria;D_1__Acidobacteria;D_2__Blastocatellia_(Subgroup_4);D_3__Blastocatellales	D_0__Bacteria;D_1__Verrucomicrobia;D_2__Verrucomicrobiae;D_3__Opitutales	D_0__Bacteria;D_1__Proteobacteria;D_2__Alphaproteobacteria;D_3__uncultured	D_0__Bacteria;D_1__Actinobacteria;D_2__Actinobacteria;D_3__Micrococcales		D_0__Bacteria;D_1__Deinococcus-Thermus;D_2__Deinococci;D_3__Deinococcales;D_4__Deinococcaceae	D_0__Bacteria;D_1__Bacteroidetes;D_2__Rhodothermia;D_3__Rhodothermales;D_4__Rhodothermaceae	D_0__Bacteria;D_1__Bacteroidetes;D_2__Bacteroidia;D_3__Flavobacteriales;D_4__Weeksellaceae	D_0__Bacteria;D_1__Actinobacteria;D_2__Actinobacteria;D_3__Micrococcales;D_4__Intrasporangiaceae	D_0__Bacteria;D_1__Bacteroidetes;D_2__Rhodothermia;D_3__Balneolales;D_4__Balneolaceae	D_0__Bacteria;D_1__Chloroflexi;D_2__Chloroflexia;D_3__Chloroflexales;D_4__Herpetosiphonaceae	D_0__Bacteria;D_1__Deinococcus-Thermus;D_2__Deinococci;D_3__Thermales;D_4__Thermaceae	D_0__Bacteria;D_1__Cyanobacteria;D_2__Oxyphotobacteria;D_3__Nostocales;D_4__Paraspirulinaceae		D_0__Bacteria;D_1__Deinococcus-Thermus;D_2__Deinococci;D_3__Deinococcales;D_4__Deinococcaceae;D_5__Deinococcus	D_0__Bacteria;D_1__Cyanobacteria;D_2__Oxyphotobacteria;D_3__Nostocales;D_4__Nostocaceae;D_5__Synechococcus_PCC-7902	D_0__Bacteria;D_1__Verrucomicrobia;D_2__Verrucomicrobiae;D_3__Opitutales;D_4__Opitutaceae;D_5__Lacunisphaera	D_0__Bacteria;D_1__Bacteroidetes;D_2__Bacteroidia;D_3__Cytophagales;D_4__Microscillaceae;D_5__uncultured	D_0__Bacteria;D_1__Bacteroidetes;D_2__Rhodothermia;D_3__Balneolales;D_4__Balneolaceae;D_5__Soortia	D_0__Bacteria;D_1__Proteobacteria;D_2__Alphaproteobacteria;D_3__Sphingomonadales;D_4__Sphingomonadaceae;D_5__Sphingomonas	D_0__Bacteria;D_1__Actinobacteria;D_2__Actinobacteria;D_3__Micrococcales;D_4__Intrasporangiaceae;__	D_0__Bacteria;D_1__Chloroflexi;D_2__Chloroflexia;D_3__Chloroflexales;D_4__Herpetosiphonaceae;D_5__Herpetosiphon	D_0__Bacteria;D_1__Bacteroidetes;D_2__Rhodothermia;D_3__Rhodothermales;D_4__Rhodothermaceae;D_5__Rubrivirga	D_0__Bacteria;D_1__Proteobacteria;D_2__Gammaproteobacteria;D_3__Xanthomonadales;D_4__Xanthomonadaceae;D_5__Thermomonas	D_0__Bacteria;D_1__Acidobacteria;D_2__Blastocatellia_(Subgroup_4);D_3__Blastocatellales;D_4__Blastocatellaceae;D_5__Blastocatella	D_0__Bacteria;D_1__Deinococcus-Thermus;D_2__Deinococci;D_3__Thermales;D_4__Thermaceae;D_5__Meiothermus	D_0__Bacteria;D_1__Proteobacteria;D_2__Alphaproteobacteria;D_3__Rhodobacterales;D_4__Rhodobacteraceae;D_5__Paracoccus	D_0__Bacteria;D_1__Bacteroidetes;D_2__Bacteroidia;D_3__Flavobacteriales;D_4__Weeksellaceae;D_5__Cloacibacterium		D_0__Eukaryota;D_1__SAR;D_2__Alveolata		D_0__Eukaryota;D_1__SAR;D_2__Alveolata;D_3__Ciliophora	D_0__Eukaryota;D_1__SAR;D_2__Stramenopiles;D_3__Ochrophyta	D_0__Eukaryota;D_1__SAR;D_2__Rhizaria;D_3__Cercozoa		D_0__Eukaryota;D_1__SAR;D_2__Alveolata;D_3__Ciliophora;D_7__Suctoria	D_0__Eukaryota;D_1__SAR;D_2__Alveolata;D_3__Ciliophora;D_7__Peritrichia
20190901-E1	ALP large pond		51		24	194	27	60	163	1225	0	0	254	474	502	25		24	194	41	0	163	0	27	6		0	0	211	1358	52	0	0	0	0	0	254	27	0	0		4415		4104	10440	386		4	281
20190901-E2	ALP large pond		5		0	14	5	0	47	117	0	0	40	63	79	8		0	14	0	0	47	2	5	0		0	0	23	445	25	0	0	2	0	0	28	5	0	0		4443		3743	10630	156		0	488
TRSC-20190901-01 #3	ALP large pond		6		6	26	0	0	43	0	0	0	0	51	6	0		6	26	0	0	43	0	0	2189		6	197	0	0	10	0	0	0	21	0	0	0	1579	0		9044		7400	4053	794		4	639
TRSC-20190901-02 #3	ALP large pond		21		21	35	0	0	73	3	8	0	0	68	9	18		17	35	0	0	73	0	0	2511		17	173	0	0	10	0	0	0	35	0	0	0	1672	0		4798		4682	1017	188		35	0
20190702-E1	Chisholm Creek		2		2	0	0	0	51	4530	80	10	397	183	156	19		0	0	0	0	51	0	0	0		0	0	62	1311	47	18	0	0	0	0	112	0	0	0		7204		7187	7630	596		0	5969
20190702-E2	Chisholm Creek		0		0	0	0	0	43	2130	23	0	25	903	58	0		0	0	0	0	43	6	0	0		0	0	490	1248	43	0	0	6	0	0	17	0	0	0		1718		1701	5687	1257		0	893
TRSC-20190702-01 #3	Chisholm Creek		501		464	107	37	0	14	0	56	0	1558	72	40	40		464	107	12	10	14	429	37	0		464	217	0	128	14	151	10	429	101	68	1488	37	38	12		2292		2285	780	263		4	1749
TRSC-20190702-01 #8	Chisholm Creek		1354		1354	40	0	134	0	0	178	37	818	31	0	372		1335	40	364	237	0	108	0	0		1335	0	6	12	0	133	76	108	40	49	753	0	63	23		40060		40060	38	20		22	39671
TRSC-20190702-02 #3	Chisholm Creek		422		393	85	29	0	12	0	0	0	1604	253	0	0		375	85	0	0	12	97	29	20		375	774	40	41	12	369	0	97	85	49	1448	29	144	0		11555		11555	333	53		0	11077
TRSC-20190702-02 #8	Chisholm Creek		797		787	114	10	202	0	0	59	25	1954	0	0	216		345	114	143	216	0	617	10	16		345	0	0	0	0	165	216	617	75	68	1235	10	0	0		40408		40408	6	0		55	40333
20190703-E1	Guthrie smalll pond		0		0	0	0	0	45	994	24	0	19	490	16	32		0	0	5	0	45	0	0	0		0	0	247	951	45	6	0	0	0	0	19	0	0	0		16206		12609	556	59		0	11031
20190703-E2	Guthrie smalll pond		0		0	0	0	0	19	4446	121	12	494	113	201	0		0	0	0	0	19	0	0	0		0	0	18	1175	19	0	0	0	0	0	120	0	0	0		7017		6351	1301	246		12	3498
TRSC-20190703-01 #3	Guthrie smalll pond		604		550	135	54	0	5	0	0	7	1825	256	4	12		503	135	0	12	5	153	54	26		503	795	84	121	5	565	12	153	118	79	1685	54	152	0		6529		6494	0	0		0	6460
TRSC-20190703-01 #8	Guthrie smalll pond		777		771	143	6	166	0	0	71	30	1795	0	0	284		347	143	187	284	0	601	6	0		347	0	0	0	0	189	284	601	96	95	1057	6	0	16		24884		24863	0	32		130	24609
TRSC-20190703-02 #3	Guthrie smalll pond		1580		1439	37	141	6	0	0	251	19	1443	50	53	98		1411	37	0	37	0	630	141	4		1411	280	7	68	0	83	37	630	35	38	1389	141	26	0		16890		16890	0	0		20	16818
TRSC-20190703-02 #8	Guthrie smalll pond		319		319	10	0	260	0	0	259	35	717	0	0	51		298	10	57	30	0	92	0	0		298	0	0	0	0	42	11	92	10	0	717	0	8	9		18197		18197	0	5		168	17997
20190722-E1	Mississippi slough		136		136	0	0	0	108	5	0	0	106	404	9	38		136	0	63	0	108	34	0	0		136	0	149	362	93	0	0	34	0	52	78	0	0	63		11746		11185	1203	787		0	1834
20190722-E2	Mississippi slough		8		8	0	0	0	128	0	0	3	59	347	31	5		8	0	2	0	128	624	0	0		8	0	124	396	102	0	0	624	0	15	30	0	0	0		11014		10965	647	483		0	1865
20190722-E3	Mississippi slough		2		2	0	0	0	91	192	0	0	0	211	139	45		0	0	5	0	91	9	0	0		0	0	132	529	88	0	0	9	0	0	0	0	0	0		30792		30784	53	47		0	15680
TRSC-20190722-01 #3	Mississippi slough		1023		1023	355	0	0	0	0	15	0	222	0	0	67		1023	355	2069	67	0	30	0	30		1016	255	0	18	0	511	67	30	15	343	222	0	35	805		11788		11788	134	0		1575	7447
TRSC-20190722-01 #8	Mississippi slough		2995		2995	37	0	0	0	0	0	0	553	21	0	78		2995	37	106	78	0	5	0	0		2995	142	0	0	0	65	19	5	37	0	553	0	0	60		17526		17526	0	0		4055	12559
TRSC-20190722-02 #3	Mississippi slough		3654		3588	656	66	0	5	0	166	7	586	0	0	497		3576	656	1144	362	5	194	66	371		3564	111	0	5	0	4397	362	194	37	690	586	66	196	1112		18339		18327	1408	10		440	15358
TRSC-20190722-02 #8	Mississippi slough		2882		2872	88	10	1223	0	0	42	34	1012	0	9	171		2872	88	691	128	0	264	10	161		2797	2563	0	3	0	779	128	264	0	789	965	10	29	222		37737		37737	0	0		5615	31899
20190710-E1	N Canadian slough		49		15	0	34	0	120	16	0	0	36	724	5	0		15	0	6	0	120	0	34	0		15	0	416	113	104	0	0	0	0	0	13	34	0	6		7710		7677	1759	294		35	5406
20190710-E2	N Canadian slough		31		0	0	31	0	167	12	0	0	24	570	0	0		0	0	5	0	167	0	31	0		0	0	359	114	135	0	0	0	0	0	7	31	0	0		14442		14436	1356	390		42	13580
20190908-E1	N Canadian slough		0		0	0	0	0	345	0	0	0	0	386	57	6		0	0	0	0	345	0	0	0		0	0	179	289	312	17	0	0	0	56	0	0	0	0		4446		4446	1458	109		19	2048
20190908-E2	N Canadian slough		0		0	0	0	0	124	49	57	0	92	303	44	68		0	0	9	0	124	25	0	0		0	0	114	846	108	21	0	25	0	71	33	0	0	5		6856		6818	1977	178		0	752
PSCO-20190908-01 #1	N Canadian slough		856		532	237	324	680	2	0	238	140	407	77	0	77		517	237	1492	77	2	2447	324	0		517	64	16	30	0	344	11	2447	5	1560	228	324	176	1351		48708		48695	104	0		170	48273
PSCO-20190908-01 #2	N Canadian slough		262		251	36	11	80	0	0	51	0	77	11	0	16		236	36	7	16	0	35	11	0		236	17	0	5	0	31	0	35	13	46	30	11	48	0		28378		28378	331	0		780	24187
PSCO-20190908-01 #3	N Canadian slough		928		642	62	286	246	0	3	320	20	160	28	0	45		586	62	840	32	0	2360	286	0		586	36	0	19	0	700	0	2360	0	1220	101	286	142	803		37475		37470	26	0		92	37096
PSCO-20190908-01 #4	N Canadian slough		681		587	133	94	237	0	0	85	16	156	26	0	27		581	133	1387	27	0	2813	94	4		581	85	0	6	0	2358	12	2813	6	1483	138	94	184	1343		39606		39588	44	0		126	39158
PSCO-20190908-01 #5	N Canadian slough		502		406	156	96	546	0	0	192	40	231	35	0	33		392	156	1129	33	0	1985	96	0		392	55	0	8	0	1958	0	1985	0	1138	169	96	120	1024		36613		36613	3	0		723	35723
PSCO-20190908-01 #6	N Canadian slough		680		440	69	240	341	4	0	668	33	234	42	0	98		387	69	558	89	4	1850	240	0		387	37	0	11	4	419	0	1850	0	965	128	240	88	518		61180		61180	12	0		384	60514
PSCO-20190908-01 #7	N Canadian slough		304		262	105	42	319	0	0	247	30	278	80	0	50		225	105	32	50	0	150	42	0		225	19	3	22	0	49	0	150	17	173	133	42	51	7		48585		48585	17	0		734	47409
PSCO-20190908-01 #8	N Canadian slough		387		237	48	150	172	0	0	57	81	97	16	0	24		237	48	670	24	0	1311	150	0		237	23	5	0	0	216	0	1311	0	632	85	150	65	610		49281		49281	5	0		273	48756
TRSC-20190628-01 #3	N Canadian slough		1255		1025	66	230	48	0	0	43	0	593	111	0	138		1014	66	18	25	0	550	230	77		1014	377	5	35	0	70	25	550	54	469	593	230	231	18		13766		13766	0	9		468	10239
TRSC-20190628-01 #8	N Canadian slough		1465		1393	239	72	43	0	0	131	30	4317	0	0	136		1191	239	25	88	0	1991	72	662		1191	2576	0	0	0	73	88	1991	71	265	4294	72	184	25		33184		33184	0	0		4553	28275
TRSC-20190628-02 #3	N Canadian slough		1925		1904	30	21	0	56	12	66	10	382	93	0	354		1900	30	152	33	56	333	21	34		1900	1029	0	181	56	219	8	333	30	612	382	21	263	141		26045		26043	15	0		66	6641
TRSC-20190628-02 #7	N Canadian slough		493		479	20	14	111	55	62	31	79	2291	358	48	306		392	20	81	215	55	4458	14	13		392	30	175	269	42	1447	215	4458	13	357	803	14	0	44		38653		38653	6	2		520	37531
TRSC-20190628-02 #8	N Canadian slough		1041		980	74	61	9	0	0	178	88	2218	0	0	325		777	74	59	288	0	1144	61	342		777	4205	0	277	0	266	266	1144	55	449	2009	61	27	13		43899		43899	0	0		167	39557
TRSC-20190628-03 #1	N Canadian slough		189		164	35	25	51	17	0	35	12	936	200	14	78		134	35	648	55	17	743	25	58		134	228	19	52	17	14	55	743	9	970	899	25	0	563		45856		45845	408	22		1670	41300
TRSC-20190628-03 #2	N Canadian slough		2429		2414	11	15	8	0	0	21	18	709	0	0	14		2345	11	1423	14	0	327	15	41		2329	210	0	0	0	517	0	327	0	275	709	15	12	1386		23872		23854	1468	92		79	17492
TRSC-20190628-03 #3	N Canadian slough		1081		905	90	176	417	10	0	78	47	1071	69	0	128		711	90	882	93	10	741	176	64		688	462	17	6	10	94	79	741	51	1245	1032	176	13	780		33457		33453	13	0		2976	28304
TRSC-20190628-03 #4	N Canadian slough		356		269	39	87	217	6	0	69	23	1173	38	0	67		224	39	202	37	6	703	87	32		193	415	0	10	6	36	22	703	17	260	1173	87	21	165		38123		38123	14	0		3718	31907
TRSC-20190628-03 #5	N Canadian slough		631		511	101	120	298	5	0	155	37	1736	74	0	103		455	101	392	69	5	1297	120	74		402	648	0	0	5	113	32	1297	31	463	1721	120	50	340		32843		32843	0	0		867	31004
TRSC-20190628-03 #6	N Canadian slough		1049		947	41	102	90	0	0	71	54	1491	0	0	160		621	41	457	160	0	879	102	79		579	629	0	0	0	56	127	879	0	674	1447	102	0	410		41336		41336	8	0		1719	38978
TRSC-20190628-03 #7	N Canadian slough		572		515	65	57	26	0	0	51	48	2104	21	0	80		358	65	215	77	0	682	57	125		313	457	0	0	0	115	51	682	21	360	2104	57	0	174		32564		32564	0	0		5561	26323
TRSC-20190628-03 #8	N Canadian slough		282		226	56	56	87	0	0	78	18	2922	102	3	66		118	56	266	66	0	1558	56	103		101	706	20	0	0	29	20	1558	17	1050	2876	56	0	210		38068		38068	0	0		9072	27875
TRSC-20190908-01 #3	N Canadian slough		548		483	45	65	25	0	0	27	0	129	42	0	37		473	45	22	11	0	113	65	10		473	241	4	86	0	0	11	113	38	82	120	65	43	16		20420		20420	6	0		537	19802
TRSC-20190908-01 #8	N Canadian slough		961		353	164	608	2867	0	0	124	40	790	0	0	13		341	164	215	0	0	484	608	184		341	269	0	5	0	36	0	484	12	705	706	608	0	122		36858		36858	0	0		1331	35516
TRSC-20190908-02 #1	N Canadian slough		442		374	43	68	212	0	0	12	0	147	29	0	67		362	43	1227	22	0	250	68	0		362	45	8	7	0	0	22	250	9	481	135	68	37	1125		37054		37054	70	2		1363	33949
TRSC-20190908-02 #2	N Canadian slough		9467		9432	68	35	154	2	0	0	0	58	6	0	70		9432	68	535	32	2	265	35	0		9423	59	6	0	0	288	32	265	23	173	49	35	359	455		37522		37522	806	0		5352	27801
TRSC-20190908-02 #3	N Canadian slough		503		431	40	72	184	5	0	0	9	212	43	0	41		404	40	195	5	5	306	72	0		404	12	31	7	5	132	5	306	22	678	193	72	37	189		33702		33697	40	0		243	31413
TRSC-20190908-02 #4	N Canadian slough		1249		1113	168	136	203	6	0	6	0	187	50	3	25		1094	168	1730	14	6	970	136	0		1094	153	26	4	6	250	14	970	68	1545	140	136	40	1673		34444		34444	14	0		475	31881
TRSC-20190908-02 #5	N Canadian slough		838		500	217	338	515	0	0	15	21	119	8	0	14		481	217	1034	0	0	949	338	0		481	71	8	3	0	156	0	949	30	1291	97	338	30	884		36753		36753	0	0		791	35666
TRSC-20190908-02 #6	N Canadian slough		546		414	79	132	1306	9	0	17	35	213	23	0	10		391	79	332	0	9	379	132	0		391	28	23	8	9	109	0	379	19	1129	178	132	16	293		35832		35832	0	0		331	34984
TRSC-20190908-02 #7	N Canadian slough		439		392	48	47	256	0	0	0	4	10	52	0	0		392	48	181	0	0	117	47	0		378	0	30	12	0	23	0	117	0	392	10	47	0	167		41065		41065	0	0		705	37493
TRSC-20190908-02 #8	N Canadian slough		738		614	89	124	439	0	0	29	11	178	120	0	124		599	89	2081	33	0	415	124	0		599	58	54	24	0	125	33	415	14	883	178	124	66	1957		45548		45548	0	0		2143	42361
20190812-E1	Overholser reservoir		6		6	0	0	0	594	2459	23	0	143	370	141	26		6	0	0	0	594	95	0	18		6	0	175	1363	566	604	0	95	0	0	14	0	0	0		792		792	355	183		0	116
20190812-E2	Overholser reservoir		137		132	0	5	18	17	8	14	17	692	32	11	54		100	0	32	28	17	1327	5	0		100	0	12	48	17	513	28	1327	0	71	240	5	0	8		1395		1381	367	106		0	877
TRSC-20190812-01 #1	Overholser reservoir		209		131	71	78	187	0	0	100	0	1241	0	0	8		131	71	14	8	0	1241	78	37		131	53	0	5	0	79	8	1241	0	104	1219	78	0	14		52377		52377	25	0		2220	48746
TRSC-20190812-01 #2	Overholser reservoir		379		310	208	69	147	35	0	52	0	2012	20	0	43		306	208	22	43	35	3294	69	44		306	55	0	106	23	116	43	3294	157	239	1979	69	0	17		55260		55260	26	0		1406	51980
TRSC-20190812-01 #3	Overholser reservoir		371		238	273	133	113	27	0	83	9	3800	0	0	100		230	273	292	100	27	1707	133	37		223	68	0	69	22	148	100	1707	223	788	3773	133	33	260		37740		37740	35	0		208	35774
TRSC-20190812-01 #4	Overholser reservoir		458		357	181	101	202	29	0	119	24	656	22	0	18		353	181	143	18	29	1306	101	0		353	181	0	41	22	468	18	1306	77	426	643	101	17	136		45137		45137	18	0		417	43808
TRSC-20190812-01 #5	Overholser reservoir		744		523	317	221	431	30	0	351	46	964	40	11	100		523	317	234	100	30	1808	221	19		523	213	0	81	22	676	100	1808	107	736	913	221	28	213		37440		37440	0	0		228	36545
TRSC-20190812-01 #6	Overholser reservoir		821		323	252	498	434	23	0	248	24	3502	0	4	212		302	252	372	212	23	2793	498	30		283	89	0	59	14	149	212	2793	175	858	3422	498	36	299		37253		37253	0	0		161	36388
TRSC-20190812-01 #7	Overholser reservoir		264		203	265	61	201	38	0	65	9	2171	46	0	50		193	265	18	50	38	2774	61	48		193	62	0	128	30	129	50	2774	195	197	2118	61	0	18		39877		39877	0	0		273	38761
TRSC-20190812-01 #8	Overholser reservoir		822		713	528	109	495	9	0	393	19	6308	10	0	62		711	528	124	62	9	3169	109	186		711	423	0	50	9	485	62	3169	84	295	6270	109	101	111		33522		33522	0	0		423	32049
TRSC-20190812-02 #3	Overholser reservoir		316		292	70	24	11	11	0	0	0	199	41	12	32		292	70	17	32	11	141	24	14		292	144	0	130	11	79	32	141	65	54	157	24	19	17		18527		18527	58	0		697	16394
TRSC-20190812-02 #8	Overholser reservoir		520		332	109	188	206	0	0	112	57	182	0	0	170		325	109	126	170	0	471	188	46		319	27	0	36	0	79	170	471	3	199	158	188	0	95		49176		49176	0	0		63	49043
20190712-E1	Shell Creek tributary		0		0	0	0	0	40	4	25	8	88	252	41	52		0	0	21	0	40	6	0	0		0	0	59	661	40	0	0	6	0	83	66	0	0	0		3688		3429	8916	1557		0	273
20190712-E2	Shell Creek tributary		0		0	4	0	0	113	0	0	0	9	416	34	32		0	4	6	0	113	23	0	0		0	0	130	575	99	0	0	23	0	105	0	0	0	0		596		594	1103	0		0	150
TRSC-20190712-01 #1	Shell Creek tributary		444		444	24	0	48	0	0	30	0	552	16	0	172		444	24	175	172	0	843	0	22		346	0	0	0	0	1273	172	843	0	322	552	0	60	16		12711		12462	4345	12		34	7587
TRSC-20190712-01 #2	Shell Creek tributary		1108		1093	117	15	10	0	0	0	40	125	44	0	632		1093	117	1131	592	0	631	15	0		1038	0	0	40	0	1546	592	631	0	453	115	15	48	65		42234		42035	527	43		941	2962
TRSC-20190712-01 #3	Shell Creek tributary		1068		1068	342	0	0	5	0	0	25	2315	62	4	849		1068	342	1125	827	5	1121	0	0		875	0	0	56	0	3072	827	1121	0	699	2302	0	16	541		22828		22729	950	9		333	8266
TRSC-20190712-01 #4	Shell Creek tributary		466		455	49	11	164	0	0	18	9	742	60	0	117		455	49	368	117	0	1231	11	11		408	0	12	10	0	593	117	1231	0	811	742	11	40	210		18384		18256	843	15		337	6863
TRSC-20190712-01 #5	Shell Creek tributary		930		921	79	9	225	0	0	29	14	1581	106	0	331		921	79	402	331	0	2698	9	11		864	0	16	16	0	1282	331	2698	30	1140	1581	9	55	237		55779		55762	8	0		12600	41558
TRSC-20190712-01 #6	Shell Creek tributary		309		309	36	0	0	0	0	0	44	0	0	0	1072		309	36	1137	1072	0	376	0	0		309	0	0	0	0	3566	1072	376	0	34	0	0	0	17		43366		43352	90	9		8163	31251
TRSC-20190712-01 #7	Shell Creek tributary		941		938	49	3	0	12	0	0	22	123	68	0	236		938	49	533	236	12	298	3	0		925	0	0	37	5	941	236	298	0	181	123	3	63	37		45263		45245	186	0		572	40754
TRSC-20190712-01 #8	Shell Creek tributary		1441		1441	112	0	107	0	0	188	17	1963	70	0	555		1441	112	306	555	0	2755	0	27		1141	8	0	9	0	3857	555	2755	0	713	1963	0	173	62		29194		29188	13	0		5257	23154
20190713-E1	Yukon large pond		6		6	0	0	0	182	466	0	0	52	370	347	155		6	0	14	0	182	54	0	0		6	0	212	1318	175	0	0	54	0	14	24	0	0	0		10570		10559	546	540		0	627
20190713-E2	Yukon large pond		13		13	0	0	0	97	0	0	0	240	288	61	0		10	0	4	0	97	367	0	0		10	0	99	561	87	0	0	367	0	9	147	0	0	4		23111		23079	57	104		14	7464
20190714-E1	Yukon large pond		62		62	0	0	0	60	0	0	0	70	210	6	17		62	0	39	0	60	16	0	0		62	0	80	174	46	0	0	16	0	17	48	0	0	39		14984		14876	212	74		0	129
20190714-E2	Yukon large pond		21		5	50	16	0	197	532	0	0	167	305	292	14		3	50	7	0	197	7	16	0		0	0	95	1347	101	0	0	7	0	0	119	16	0	0		733		671	132	75		46	92
20190915-E1	Yukon large pond		0		0	68	0	24	41	51	0	0	9	102	46	0		0	68	0	0	41	0	0	0		0	0	10	21	11	0	0	0	0	0	9	0	0	0		3033		3027	8993	131		0	145
20190915-E2	Yukon large pond		3		3	0	0	0	474	2046	0	0	66	165	148	36		0	0	12	0	474	15	0	27		0	0	82	944	465	159	0	15	0	0	0	0	0	0		11331		11315	283	174		13	231
TRSC-20190713-01 #3	Yukon large pond		359		355	10	4	0	86	0	70	0	83	29	13	129		355	10	27	0	86	48	4	72		355	255	10	234	86	126	0	48	10	125	83	4	84	25		12343		12338	0	14		75	11516
TRSC-20190713-01 #8	Yukon large pond		244		232	9	12	0	0	0	43	18	639	0	0	57		178	9	9	57	0	276	12	98		178	1293	0	46	0	64	57	276	9	94	587	12	0	0		24005		24005	0	0		4843	18674
TRSC-20190714-02 #3	Yukon large pond		722		554	20	168	17	17	0	21	15	218	56	4	72		554	20	11	8	17	199	168	41		550	162	0	52	17	30	8	199	20	177	218	168	144	11		20016		19974	25	22		1362	12126
TRSC-20190714-02 #8	Yukon large pond		133		124	11	9	4	0	0	13	0	399	0	0	4		104	11	7	0	0	187	9	65		104	290	0	0	0	8	0	187	0	20	399	9	0	7		13971		13921	32	15		159	12753
TRSC-20190915-01 #3	Yukon large pond		1758		1715	207	43	0	0	0	139	0	707	8	0	319		1699	207	417	204	0	47	43	199		1699	98	2	10	0	1303	204	47	36	220	633	43	204	406		5243		5239	25	0		14	4917
TRSC-20190915-01 #8	Yukon large pond		684		419	181	265	531	0	0	229	56	874	0	0	0		419	181	87	0	0	562	265	209		419	295	0	0	0	72	0	562	25	719	736	265	0	43		37310		37310	0	0		266	36766
TRSC-20190915-02 #3	Yukon large pond		404		404	479	0	0	0	0	23	0	163	15	0	12		404	479	336	12	0	9	0	25		404	319	0	24	0	282	12	9	36	36	163	0	52	149		4774		4772	855	2		66	4342
TRSC-20190915-02 #8	Yukon large pond		697		486	170	211	209	0	0	96	54	167	10	0	187		471	170	156	187	0	537	211	60		464	38	0	40	0	141	187	537	7	316	154	211	13	125		17763		17763	11	0		355	16348
